# Supplementary material for: Piperazinediium tetra­chloridocadmate monohydrate
Source: Acta Crystallogr Sect E Struct Rep Online. 2011 Feb 16;67(Pt 3):m340. doi: 10.1107/S1600536811005095 (PMC3051944; doi:10.1107/S1600536811005095)
Supplement: Supplementary file 1 [file e-67-0m340-sup1.cif]

##############################################################################
###                                                                        ###
###        Electronic paper (Acta Crystallographica Section E)             ###
###                                                                        ###
##############################################################################
#                                                                            #
# This CIF contains the data in a paper accepted for publication in Acta     #
# Crystallographica Section E. It conforms to the requirements of Notes      #
# for Authors for Section E, and has been peer reviewed under the auspices   #
# of the IUCr Commission on Journals.                                        #
#                                                                            #
# Full details of the Crystallographic Information File format               #
# are given in the paper "The Crystallographic Information File (CIF):       #
# a New Standard Archive File for Crystallography" by S. R. Hall, F. H.      #
# Allen and I. D. Brown [Acta Cryst. (1991), A47, 655-685].                  #
#                                                                            #
# The current version of the core CIF dictionary is obtainable from          #
# ftp://ftp.iucr.org/pub/cif_core.dic. The current version number is 2.4.    #
#                                                                            #
# Software is freely available for graphical display of the structure(s) in  #
# this CIF.  For information consult the CIF home page http://www.iucr.org/  #
# cif/home.html                                                              #
#                                                                            #
# This file may be used for bona fide research purposes within the           #
# scientific community so long as proper attribution is given to the journal # 
# article from which it was obtained.                                        #
#                                                                            #
##############################################################################
                                             
data_global
_audit_creation_method     CRYSTALS_ver_12.87
_journal_date_recd_electronic     2011-02-01
_journal_date_accepted     2011-02-10
_journal_name_full     'Acta Crystallographica, Section E'
_journal_year     2011
_journal_volume     67
_journal_issue      3
_journal_page_first     m340
_journal_page_last     m340
_journal_paper_category     QM
_journal_coeditor_code     ZS2095
_publ_contact_author_name     'Cherif Ben Nasr'
_publ_contact_author_address
; Laboratoire de Chimie des mat\'eriaux
  Facult\'e des Sciences de Bizerte
  7021 Zarzouna
  Tunisie
;
_publ_contact_author_email     cherif_bennasr@yahoo.fr
_publ_contact_author_fax     ?
_publ_contact_author_phone     ?
_publ_section_title
;
Piperazinediium tetrachloridocadmate monohydrate
;
loop_
    _publ_author_name
    _publ_author_footnote
    _publ_author_address
    'El Glaoui, Meher' .
; Laboratoire de Chimie des Mat\'eriaux
  Facult\'e des Sciences de Bizerte
  7021 Zarzouna
  Tunisia
;
    'Ben Gharbia, Imen' .
; Laboratoire de Chimie des Mat\'eriaux
  Facult\'e des Sciences de Bizerte
  7021 Zarzouna
  Tunisia
;
    'Ferretti, Valeria' .
;
Chemistry Department and Centro di Strutturistica Diffrattometrica
University of Ferrara
Via L. Borsari 46
I-44121 FerrarA
Italy
;
    'Ben Nasr, Cherif' .
; Laboratoire de Chimie des Mat\'eriaux
  Facult\'e des Sciences de Bizerte
  7021 Zarzouna
  Tunisia
;
data_I
_audit_creation_method     SHELXL-97
_chemical_name_systematic
;
Piperazinediium tetrachloridocadmate monohydrate
;
_chemical_name_common     'piperazinium tetrachlorocadmium monohydrate'
_chemical_formula_moiety     'C4 H12 N2 2+, Cd Cl4 2-, H2 O'
_chemical_formula_sum     'C4 H14 Cd Cl4 N2 O'
_chemical_formula_iupac     '(C4 H12 N2) [Cd Cl4], H2 O'
_chemical_formula_weight     360.38
_chemical_melting_point     ?
_symmetry_cell_setting     monoclinic
_symmetry_space_group_name_H-M     'P 21/c'
_symmetry_space_group_name_Hall     '-P 2ybc'
loop_
    _symmetry_equiv_pos_as_xyz
    'x, y, z'
    '-x, y+1/2, -z+1/2'
    '-x, -y, -z'
    'x, -y-1/2, z-1/2'
_cell_length_a     6.6204(2)
_cell_length_b     12.8772(3)
_cell_length_c     14.0961(4)
_cell_angle_alpha     90.00
_cell_angle_beta     92.1710(12)
_cell_angle_gamma     90.00
_cell_volume     1200.86(6)
_cell_formula_units_Z     4
_cell_measurement_reflns_used     8531
_cell_measurement_theta_min     2.0
_cell_measurement_theta_max     30.0
_cell_measurement_temperature     295
_exptl_crystal_description     'prismatic'
_exptl_crystal_colour     'colourless'
_exptl_crystal_size_max     0.52
_exptl_crystal_size_mid     0.48
_exptl_crystal_size_min     0.30
_exptl_crystal_density_diffrn     1.993
_exptl_crystal_density_meas     ?
_exptl_crystal_density_method     'not measured'
_exptl_crystal_F_000     704
_exptl_absorpt_coefficient_mu     2.671
_exptl_absorpt_correction_type     multi-scan
_exptl_absorpt_process_details
;
(SORTAV; Blessing, 1995)
;
_exptl_absorpt_correction_T_min     0.374
_exptl_absorpt_correction_T_max     0.444
_exptl_special_details
;
;
_diffrn_ambient_temperature     295
_diffrn_radiation_type     MoK\a
_diffrn_radiation_wavelength     0.71073
_diffrn_radiation_source     'fine-focus sealed tube'
_diffrn_radiation_monochromator     graphite
_diffrn_measurement_device_type     'Nonius KappaCCD'
_diffrn_measurement_method     '\f scans and \w scans'
_diffrn_detector_area_resol_mean     ?
_diffrn_reflns_number     8531
_diffrn_reflns_av_R_equivalents     0.0366
_diffrn_reflns_av_sigmaI/netI     0.0384
_diffrn_reflns_theta_min     3.08
_diffrn_reflns_theta_max     29.99
_diffrn_reflns_theta_full     29.99
_diffrn_measured_fraction_theta_max     0.989
_diffrn_measured_fraction_theta_full     0.989
_diffrn_reflns_limit_h_min     -9
_diffrn_reflns_limit_h_max     9
_diffrn_reflns_limit_k_min     -17
_diffrn_reflns_limit_k_max     17
_diffrn_reflns_limit_l_min     -19
_diffrn_reflns_limit_l_max     19
_diffrn_standards_number     0
_diffrn_standards_interval_count     .
_diffrn_standards_interval_time     .
_diffrn_standards_decay_%     ?
_refine_special_details
;
Refinement of <i>F</i>^2^ against ALL reflections. The weighted <i>R</i>-factor
<i>wR</i> and goodness of fit <i>S</i> are based on <i>F</i>^2^, conventional
<i>R</i>-factors <i>R</i> are based on <i>F</i>, with <i>F</i> set to zero for
negative <i>F</i>^2^. The threshold expression of <i>F</i>^2^ >
\s(<i>F</i>^2^) is used only for calculating <i>R</i>-factors(gt) <i>etc</i>.
and is not relevant to the choice of reflections for refinement.
<i>R</i>-factors based on <i>F</i>^2^ are statistically about twice as large
as those based on <i>F</i>, and <i>R</i>- factors based on ALL data will be
even larger.
;
_reflns_number_total     3461
_reflns_number_gt     2903
_reflns_threshold_expression     'I>2\s(I)'
_refine_ls_structure_factor_coef     Fsqd
_refine_ls_matrix_type     full
_refine_ls_R_factor_all     0.0416
_refine_ls_R_factor_gt     0.0329
_refine_ls_wR_factor_gt     0.0772
_refine_ls_wR_factor_ref     0.0809
_refine_ls_goodness_of_fit_ref     1.090
_refine_ls_restrained_S_all     1.090
_refine_ls_number_reflns     3461
_refine_ls_number_parameters     126
_refine_ls_number_restraints     0
_refine_ls_hydrogen_treatment     mixed
_refine_ls_weighting_scheme     calc
_refine_ls_weighting_details
         'calc w=1/[\s^2^(Fo^2^)+(0.0389P)^2^+0.4362P] where P=(Fo^2^+2Fc^2^)/3'
_atom_sites_solution_hydrogens     difmap
_atom_sites_solution_primary     direct
_atom_sites_solution_secondary     difmap
_refine_ls_shift/su_max     0.000
_refine_ls_shift/su_mean     0.000
_refine_diff_density_max     0.780
_refine_diff_density_min     -1.749
_refine_ls_extinction_method     'SHELXL97 (Sheldrick, 2008)'
_refine_ls_extinction_coef     0.0778(19)
_refine_ls_extinction_expression
                                  'Fc^*^=kFc[1+0.001xFc^2^\l^3^/sin(2\q)]^-1/4^'
loop_
    _atom_type_symbol
    _atom_type_description
    _atom_type_scat_dispersion_real
    _atom_type_scat_dispersion_imag
    _atom_type_scat_source
    'Cd' 'Cd' -0.8075 1.2024
                         'International Tables Vol C Tables 4.2.6.8 and 6.1.1.4'
    'C' 'C' 0.0033 0.0016
                         'International Tables Vol C Tables 4.2.6.8 and 6.1.1.4'
    'H' 'H' 0.0000 0.0000
                         'International Tables Vol C Tables 4.2.6.8 and 6.1.1.4'
    'O' 'O' 0.0106 0.0060
                         'International Tables Vol C Tables 4.2.6.8 and 6.1.1.4'
    'N' 'N' 0.0061 0.0033
                         'International Tables Vol C Tables 4.2.6.8 and 6.1.1.4'
    'Cl' 'Cl' 0.1484 0.1585
                         'International Tables Vol C Tables 4.2.6.8 and 6.1.1.4'
_computing_data_collection     'Kappa-CCD Server Software (Nonius, 1997)'
_computing_cell_refinement     'DENZO-SMN (Otwinowski & Minor, 1997)'
_computing_data_reduction     'DENZO-SMN (Otwinowski & Minor, 1997)'
_computing_structure_solution     'SIR97 (Altomare <i>et al.</i>, 1999)'
_computing_structure_refinement     'SHELXL97 (Sheldrick, 2008)'
_computing_molecular_graphics     'ORTEPIII (Burnett & Johnson, 1996)'
_computing_publication_material
;
SHELXL97 (Sheldrick, 2008) and WinGX (Farrugia, 1999)
;
loop_
    _atom_site_type_symbol
    _atom_site_label
    _atom_site_fract_x
    _atom_site_fract_y
    _atom_site_fract_z
    _atom_site_U_iso_or_equiv
    _atom_site_adp_type
    _atom_site_calc_flag
    _atom_site_refinement_flags
    _atom_site_occupancy
    _atom_site_disorder_assembly
    _atom_site_disorder_group
    Cd Cd1 0.02921(3) -0.001890(11) 0.235463(13) 0.03178(9) Uani d . 1 . .
    Cl Cl1 0.07520(10) -0.19208(5) 0.22725(4) 0.03972(16) Uani d . 1 . .
    Cl Cl2 -0.34472(9) 0.01950(5) 0.22883(5) 0.03628(15) Uani d . 1 . .
    Cl Cl3 0.17473(9) 0.05843(5) 0.38740(5) 0.03822(15) Uani d . 1 . .
    Cl Cl4 0.13421(9) 0.09489(5) 0.09660(5) 0.03906(16) Uani d . 1 . .
    N N1 0.5582(3) 0.20385(16) 0.38723(15) 0.0312(4) Uani d . 1 . .
    N N2 0.7142(3) 0.28658(16) 0.56419(15) 0.0321(4) Uani d . 1 . .
    C C1 0.4546(4) 0.29108(19) 0.43473(18) 0.0358(5) Uani d . 1 . .
    H H5 0.3509 0.2636 0.4746 0.043 Uiso calc R 1 . .
    H H6 0.3897 0.3355 0.3871 0.043 Uiso calc R 1 . .
    C C2 0.6036(4) 0.35402(17) 0.49466(17) 0.0343(5) Uani d . 1 . .
    H H7 0.6991 0.3875 0.4540 0.041 Uiso calc R 1 . .
    H H8 0.5322 0.4077 0.5281 0.041 Uiso calc R 1 . .
    C C3 0.8195(4) 0.20021(19) 0.51588(18) 0.0345(5) Uani d . 1 . .
    H H9 0.8879 0.1564 0.5629 0.041 Uiso calc R 1 . .
    H H10 0.9203 0.2285 0.4749 0.041 Uiso calc R 1 . .
    C C4 0.6703(4) 0.13687(17) 0.45821(17) 0.0318(5) Uani d . 1 . .
    H H11 0.5752 0.1046 0.4998 0.038 Uiso calc R 1 . .
    H H12 0.7406 0.0822 0.4255 0.038 Uiso calc R 1 . .
    O O1W 0.4133(3) 0.2110(2) 0.68116(18) 0.0644(7) Uani d . 1 . .
    H H1 0.646(5) 0.232(2) 0.344(2) 0.038(8) Uiso d . 1 . .
    H H2 0.461(5) 0.168(3) 0.357(2) 0.053(9) Uiso d . 1 . .
    H H3 0.632(5) 0.255(2) 0.604(2) 0.040(8) Uiso d . 1 . .
    H H4 0.803(5) 0.319(2) 0.592(2) 0.041(8) Uiso d . 1 . .
    H H1W 0.3888 0.1492 0.6962 0.080 Uiso d . 1 . .
    H H2W 0.3114 0.2506 0.6752 0.080 Uiso d . 1 . .
loop_
    _atom_site_aniso_label
    _atom_site_aniso_U_11
    _atom_site_aniso_U_22
    _atom_site_aniso_U_33
    _atom_site_aniso_U_12
    _atom_site_aniso_U_13
    _atom_site_aniso_U_23
    Cd1 0.03183(12) 0.03025(13) 0.03330(13) 0.00147(6) 0.00181(8) 0.00206(6)
    Cl1 0.0483(4) 0.0303(3) 0.0411(3) 0.0064(2) 0.0091(3) -0.0011(2)
    Cl2 0.0298(3) 0.0379(3) 0.0412(3) 0.0020(2) 0.0026(2) -0.0031(2)
    Cl3 0.0358(3) 0.0386(3) 0.0400(3) -0.0045(2) -0.0036(2) -0.0027(2)
    Cl4 0.0327(3) 0.0419(3) 0.0433(3) 0.0050(2) 0.0105(2) 0.0109(3)
    N1 0.0336(11) 0.0330(10) 0.0270(10) -0.0009(8) 0.0001(8) -0.0034(8)
    N2 0.0328(11) 0.0316(10) 0.0320(10) -0.0065(8) 0.0030(8) -0.0065(8)
    C1 0.0362(13) 0.0354(12) 0.0361(13) 0.0073(10) 0.0022(10) 0.0015(10)
    C2 0.0417(14) 0.0238(10) 0.0381(13) -0.0017(9) 0.0097(10) -0.0025(9)
    C3 0.0304(12) 0.0330(11) 0.0397(13) 0.0019(9) -0.0031(10) -0.0061(10)
    C4 0.0366(12) 0.0252(10) 0.0333(12) 0.0016(9) -0.0009(9) -0.0026(9)
    O1W 0.0435(13) 0.0692(14) 0.0818(18) 0.0050(11) 0.0183(12) 0.0334(13)
_geom_special_details
;
 All esds (except the esd in the dihedral angle between two l.s. planes)
 are estimated using the full covariance matrix.  The cell esds are taken
 into account individually in the estimation of esds in distances, angles
 and torsion angles; correlations between esds in cell parameters are only
 used when they are defined by crystal symmetry.  An approximate (isotropic)
 treatment of cell esds is used for estimating esds involving l.s. planes.
;
loop_
    _geom_bond_atom_site_label_1
    _geom_bond_atom_site_label_2
    _geom_bond_site_symmetry_2
    _geom_bond_distance
    _geom_bond_publ_flag
    Cd1 Cl3 . 2.4418(6) ?
    Cd1 Cl4 . 2.4435(6) ?
    Cd1 Cl1 . 2.4712(6) ?
    Cd1 Cl2 . 2.4891(7) ?
    N1 C1 . 1.488(3) ?
    N1 C4 . 1.497(3) ?
    N1 H1 . 0.93(3) ?
    N1 H2 . 0.89(3) ?
    N2 C2 . 1.482(3) ?
    N2 C3 . 1.491(3) ?
    N2 H3 . 0.89(3) ?
    N2 H4 . 0.81(3) ?
    C1 C2 . 1.510(4) ?
    C1 H5 . 0.9700 ?
    C1 H6 . 0.9700 ?
    C2 H7 . 0.9700 ?
    C2 H8 . 0.9700 ?
    C3 C4 . 1.497(3) ?
    C3 H9 . 0.9700 ?
    C3 H10 . 0.9700 ?
    C4 H11 . 0.9700 ?
    C4 H12 . 0.9700 ?
    O1W H1W . 0.84 ?
    O1W H2W . 0.85 ?
loop_
    _geom_angle_atom_site_label_1
    _geom_angle_atom_site_label_2
    _geom_angle_atom_site_label_3
    _geom_angle_site_symmetry_1
    _geom_angle_site_symmetry_3
    _geom_angle
    _geom_angle_publ_flag
    Cl3 Cd1 Cl4 . . 115.19(2) ?
    Cl3 Cd1 Cl1 . . 108.13(2) ?
    Cl4 Cd1 Cl1 . . 115.38(2) ?
    Cl3 Cd1 Cl2 . . 110.89(2) ?
    Cl4 Cd1 Cl2 . . 103.07(2) ?
    Cl1 Cd1 Cl2 . . 103.42(2) ?
    C1 N1 C4 . . 111.06(18) ?
    C1 N1 H2 . . 106(2) ?
    C4 N1 H2 . . 111(2) ?
    C1 N1 H1 . . 107.8(18) ?
    C4 N1 H1 . . 111.2(19) ?
    H1 N1 H2 . . 110(3) ?
    C2 N2 C3 . . 111.28(19) ?
    C2 N2 H3 . . 113(2) ?
    C3 N2 H3 . . 104.5(18) ?
    C2 N2 H4 . . 110(2) ?
    C3 N2 H4 . . 106(2) ?
    H3 N2 H4 . . 112(3) ?
    N1 C1 C2 . . 110.8(2) ?
    N1 C1 H5 . . 109.5 ?
    C2 C1 H5 . . 109.5 ?
    N1 C1 H6 . . 109.5 ?
    C2 C1 H6 . . 109.5 ?
    H5 C1 H6 . . 108.1 ?
    N2 C2 C1 . . 110.57(19) ?
    N2 C2 H7 . . 109.5 ?
    C1 C2 H7 . . 109.5 ?
    N2 C2 H8 . . 109.5 ?
    C1 C2 H8 . . 109.5 ?
    H7 C2 H8 . . 108.1 ?
    N2 C3 C4 . . 110.14(19) ?
    N2 C3 H9 . . 109.6 ?
    C4 C3 H9 . . 109.6 ?
    N2 C3 H10 . . 109.6 ?
    C4 C3 H10 . . 109.6 ?
    H9 C3 H10 . . 108.1 ?
    C3 C4 N1 . . 110.45(19) ?
    C3 C4 H11 . . 109.6 ?
    N1 C4 H11 . . 109.6 ?
    C3 C4 H12 . . 109.6 ?
    N1 C4 H12 . . 109.6 ?
    H11 C4 H12 . . 108.1 ?
    H1W O1W H2W . . 116 ?
loop_
    _geom_hbond_atom_site_label_D
    _geom_hbond_atom_site_label_H
    _geom_hbond_atom_site_label_A
    _geom_hbond_site_symmetry_A
    _geom_hbond_distance_DH
    _geom_hbond_distance_HA
    _geom_hbond_distance_DA
    _geom_hbond_angle_DHA
    N1 H1 Cl1 2_655 0.93(3) 2.35(3) 3.254(2) 164(3)
    N1 H2 Cl3 . 0.89(3) 2.41(4) 3.155(2) 141(3)
    N2 H3 O1W . 0.89(3) 1.93(3) 2.808(3) 167(3)
    N2 H4 Cl4 4_666 0.81(3) 2.46(3) 3.190(2) 151(3)
    O1W H1W Cl2 3_556 0.84 2.44 3.267(3) 168
    O1W H2W Cl4 4_566 0.85 2.54 3.304(2) 150
