# Supplementary material for: Piperazinediium tetra­chloridocadmate monohydrate
Source: Acta Crystallogr Sect E Struct Rep Online. 2011 Feb 16;67(Pt 3):m340. doi: 10.1107/S1600536811005095 (PMC3051944; doi:10.1107/S1600536811005095)
Supplement: Supplementary file 2 [file e-67-0m340-Isup2.hkl]

#
# h,k,l, Fc-squared, Fo-squared, sigma(Fo-squared) and status flag
#
data_I
_shelx_title ' M104 abs'
_shelx_refln_list_code          4
_shelx_F_calc_maximum      192.06
_exptl_crystal_F_000       704.00
_reflns_d_resolution_high  0.7111
 
loop_
 _symmetry_equiv_pos_as_xyz
 'x, y, z'
 '-x, y+1/2, -z+1/2'
 '-x, -y, -z'
 'x, -y-1/2, z-1/2'
 
_cell_length_a     6.6204
_cell_length_b    12.8772
_cell_length_c    14.0961
_cell_angle_alpha  90.000
_cell_angle_beta   92.171
_cell_angle_gamma  90.000
 
_shelx_F_squared_multiplier     1.000
 
loop_
 _refln_index_h
 _refln_index_k
 _refln_index_l
 _refln_F_squared_calc
 _refln_F_squared_meas
 _refln_F_squared_sigma
 _refln_observed_status
   1   0   0    24010.92    13864.99   1687.92 o
   2   0   0    15410.74    15791.13    718.36 o
   3   0   0     7660.98     7805.56    203.47 o
   4   0   0       22.09       47.65     20.14 o
   5   0   0     1882.91     1922.98     69.00 o
   6   0   0     2469.71     2520.65     94.06 o
   7   0   0      217.16      208.23     16.94 o
   8   0   0       60.49       44.30     13.04 o
   9   0   0        1.25      -17.28     64.08 o
   1   1   0     2288.30      721.64    599.60 o
   2   1   0       53.62       46.15      2.68 o
   3   1   0       48.26       49.80      2.92 o
   4   1   0     2610.23     2614.75     50.16 o
   5   1   0      530.18      538.65     21.80 o
   6   1   0      136.53      130.69     23.09 o
   7   1   0        6.47        9.46     19.22 o
   8   1   0       52.76       47.90      9.42 o
   9   1   0       67.79       39.24     14.29 o
   2   2   0     4959.24     4947.69     87.71 o
   3   2   0    10624.09    11350.12    198.63 o
   4   2   0     2039.27     2081.37     40.21 o
   5   2   0     3013.34     3164.60    109.25 o
   6   2   0     5200.21     5492.29    142.65 o
   7   2   0       31.16       48.83     10.22 o
   8   2   0      146.65      149.13     12.81 o
   9   2   0        7.81       19.71     26.18 o
   1   3   0     5679.78     5696.10    156.44 o
   2   3   0    17426.33    17995.17    621.18 o
   3   3   0       65.71       57.54      5.03 o
   4   3   0      502.03      523.76     10.62 o
   5   3   0      400.06      369.27     12.03 o
   6   3   0      232.50      215.54      8.93 o
   7   3   0       12.03       14.78     15.04 o
   8   3   0      155.53      156.70     23.64 o
   9   3   0        0.07       -6.50     32.90 o
   0   4   0    34888.78    28684.53    844.73 o
   1   4   0    10322.85    10170.53    291.69 o
   2   4   0    14183.12    14465.88    326.93 o
   3   4   0    17551.18    18204.16    500.77 o
   4   4   0     5823.50     6162.15    119.91 o
   5   4   0     2417.40     2452.89     61.39 o
   6   4   0      907.52      899.67     25.90 o
   7   4   0       14.84       16.80      8.27 o
   8   4   0       43.40       39.97     12.11 o
   9   4   0        1.06       32.29     16.78 o
   1   5   0     1476.22     1520.63     27.96 o
   2   5   0     1859.77     1805.49     32.14 o
   3   5   0      157.61      149.77      5.44 o
   4   5   0     1071.72     1096.93     21.87 o
   5   5   0       62.92       63.98      6.68 o
   6   5   0        2.94        0.38     10.45 o
   7   5   0        4.48        5.93      8.72 o
   8   5   0       42.62       47.06     10.94 o
   0   6   0    17120.63    15285.11    472.92 o
   1   6   0     7744.61     7257.94    146.27 o
   2   6   0    14662.88    14922.56    473.30 o
   3   6   0    19001.38    20017.15    851.59 o
   4   6   0     3681.49     3734.83     65.26 o
   5   6   0     1188.65     1275.77     43.20 o
   6   6   0      230.70      249.31     11.88 o
   7   6   0      195.22      176.90     10.38 o
   8   6   0       10.16        8.08      8.70 o
   1   7   0     1661.12     1568.05     33.31 o
   2   7   0      409.63      411.26      8.09 o
   3   7   0     1597.78     1625.74     28.36 o
   4   7   0      945.00      916.13     28.69 o
   5   7   0       90.88      106.15      6.82 o
   6   7   0       16.51       18.45      7.43 o
   7   7   0        1.45        3.19      9.59 o
   8   7   0       23.02       40.06     10.69 o
   0   8   0     2689.38     2450.38     98.51 o
   1   8   0     2851.63     2835.15     48.43 o
   2   8   0     5265.95     5348.71     85.73 o
   3   8   0    12107.80    13142.14    334.90 o
   4   8   0     2228.17     2386.89     52.79 o
   5   8   0      851.34      884.37     46.16 o
   6   8   0      719.39      729.04     25.12 o
   7   8   0       54.52       61.23     11.35 o
   8   8   0      214.79      221.22     13.53 o
   1   9   0      604.71      600.65     13.86 o
   2   9   0      761.33      731.20     17.09 o
   3   9   0       26.48       20.70      2.98 o
   4   9   0        2.90        3.07      5.18 o
   5   9   0     1072.81     1127.44     42.53 o
   6   9   0        7.73       12.69      7.49 o
   7   9   0       11.70       12.48      9.36 o
   8   9   0        0.04       11.43     11.77 o
   0  10   0    14744.89    13465.34    473.23 o
   1  10   0     7617.54     7477.08    285.86 o
   2  10   0     7404.51     7336.20    229.44 o
   3  10   0     2711.81     2820.83     51.91 o
   4  10   0      815.34      796.73     46.94 o
   5  10   0       56.52       72.22      8.46 o
   6  10   0       45.68       47.76      8.74 o
   7  10   0      101.87      103.02     11.94 o
   1  11   0     1264.14     1238.32     28.38 o
   2  11   0       50.92       53.43      3.04 o
   3  11   0       43.11       49.78      6.14 o
   4  11   0      214.04      222.15     10.62 o
   5  11   0       34.47       37.99      6.07 o
   6  11   0      107.06      117.39     10.69 o
   7  11   0      217.70      199.95     13.72 o
   0  12   0     1548.51     1576.66     74.94 o
   1  12   0     4286.16     4414.00    147.75 o
   2  12   0     2347.25     2365.56     65.56 o
   3  12   0     1569.11     1536.61     37.83 o
   4  12   0      464.06      473.83     13.59 o
   5  12   0      269.93      268.47     11.48 o
   6  12   0      194.90      197.99      9.78 o
   1  13   0       37.93       50.36      6.79 o
   2  13   0       47.61       40.65      6.34 o
   3  13   0        0.17        0.39      6.08 o
   4  13   0        1.11        1.10      9.11 o
   5  13   0        8.60      -12.79     30.37 o
   6  13   0      177.53      165.29     15.67 o
   0  14   0     2898.71     2721.16    121.39 o
   1  14   0      820.61      791.41     25.78 o
   2  14   0     1280.48     1259.21     55.15 o
   3  14   0     1079.01     1048.08     96.94 o
   4  14   0      727.56      679.80     36.27 o
   5  14   0      496.70      480.46     32.11 o
   1  15   0      156.49      156.40     10.52 o
   2  15   0      232.35      230.41     17.81 o
   3  15   0       59.43       58.30     12.61 o
   4  15   0        0.00      -14.37     53.07 o
   5  15   0       49.13       58.28     16.28 o
   0  16   0     1209.68     1134.24     52.93 o
   1  16   0     1828.20     1806.87     70.32 o
   2  16   0      909.10      945.72     51.17 o
   3  16   0      380.37      376.90     29.54 o
   4  16   0      379.25      356.90     30.56 o
   1  17   0      222.29      230.01     21.29 o
   2  17   0       19.85       27.08     13.39 o
   3  17   0      171.95      196.43     20.21 o
  -9   1   1      604.00      496.42     23.10 o
  -8   1   1     3926.81     4110.00    112.58 o
  -7   1   1     2240.17     2273.70     64.35 o
  -6   1   1     1341.01     1329.29     33.40 o
  -5   1   1     2967.91     3154.35     79.48 o
  -4   1   1      899.74      946.11     17.71 o
  -3   1   1     8669.59     9181.89    174.58 o
  -1   1   1     2397.04     2020.37   1054.68 o
   1   1   1      325.31      309.04     34.82 o
   2   1   1    19569.82    19989.18    380.36 o
   3   1   1     2480.17     2576.23     45.31 o
   4   1   1     2091.67     2123.23     39.28 o
   5   1   1     7051.10     7261.03    172.83 o
   6   1   1     2563.99     2673.67     72.14 o
   7   1   1     1074.59     1063.69     32.42 o
   8   1   1     1151.41     1156.45     54.71 o
   9   1   1      223.34      201.73     21.17 o
  -9   2   1       34.10       30.22     11.20 o
  -8   2   1       57.36       53.15     22.88 o
  -7   2   1      160.42      163.87      9.83 o
  -6   2   1     1930.57     1946.95     53.21 o
  -5   2   1      172.22      163.28      7.11 o
  -4   2   1      346.18      350.73      8.85 o
  -3   2   1     1945.50     1959.64     34.32 o
  -2   2   1     4866.47     5220.12     92.69 o
  -1   2   1      551.66      480.55     65.39 o
   0   2   1      863.93      626.89     24.34 o
   1   2   1        3.29       13.36      1.46 o
   2   2   1      622.01      617.87     12.59 o
   3   2   1      152.56      161.27      4.24 o
   4   2   1      157.68      148.68      4.82 o
   5   2   1       39.44       43.30      6.43 o
   6   2   1       31.76       36.22      7.68 o
   7   2   1       74.37       69.42      8.57 o
   8   2   1        0.17       11.33     17.78 o
   9   2   1       72.11       51.93     12.34 o
  -9   3   1      600.32      502.50     23.44 o
  -8   3   1     2039.40     2167.81     62.92 o
  -7   3   1     1426.09     1352.89     39.72 o
  -6   3   1     2138.33     2164.52     60.99 o
  -5   3   1     5991.29     6493.47    156.74 o
  -4   3   1      308.51      282.35      7.02 o
  -3   3   1     3298.84     3575.05     65.85 o
  -2   3   1     2826.19     2739.78     50.93 o
  -1   3   1        5.70       25.55      1.80 o
   0   3   1       27.67       46.50      1.64 o
   1   3   1        1.81       19.35      5.27 o
   2   3   1      389.11      417.13     23.84 o
   3   3   1      162.23      184.45      8.74 o
   4   3   1       15.72       26.68      6.34 o
   5   3   1     4673.29     4809.82    120.91 o
   6   3   1     1321.29     1309.90     35.83 o
   7   3   1     1967.55     1912.91     56.49 o
   8   3   1     2260.20     2405.35     67.73 o
   9   3   1      200.04      198.70     17.86 o
  -9   4   1       44.04       50.52     12.25 o
  -8   4   1       75.15       59.03     10.80 o
  -7   4   1      125.15      106.55     10.34 o
  -6   4   1      180.36      162.81     10.39 o
  -5   4   1       91.71       71.98      7.66 o
  -4   4   1     5327.93     5591.96    106.13 o
  -3   4   1      658.02      698.51     15.07 o
  -2   4   1       20.15       22.95      1.84 o
  -1   4   1     3153.44     3172.89     52.82 o
   0   4   1    14781.12    12884.89    278.80 o
   1   4   1      848.80      852.56     21.04 o
   2   4   1       41.18       49.90      2.09 o
   3   4   1       78.13       67.66      3.47 o
   4   4   1       83.60       73.42      3.87 o
   5   4   1       14.11        6.48      7.95 o
   6   4   1       49.90       26.59      7.86 o
   7   4   1      992.05      972.71     29.62 o
   8   4   1       14.06       12.95     10.95 o
   9   4   1        2.67      -24.06     73.74 o
  -8   5   1      539.04      486.93     28.01 o
  -7   5   1      543.20      503.59     19.44 o
  -6   5   1     3447.43     3745.64    105.00 o
  -5   5   1     7431.68     8330.07    211.66 o
  -4   5   1    11951.59    12943.63    308.02 o
  -3   5   1     8587.03     8909.93    156.24 o
  -2   5   1     9226.01    10104.34    171.67 o
  -1   5   1     1041.93     1137.56     17.80 o
   0   5   1       44.88       77.31      9.23 o
   1   5   1      382.62      419.59      8.39 o
   2   5   1     8692.16     9049.44    140.94 o
   3   5   1      127.81      140.95     10.73 o
   4   5   1     2777.92     2840.44     51.31 o
   5   5   1     7502.90     8146.17    217.15 o
   6   5   1     3037.86     3115.32    143.42 o
   7   5   1     1633.26     1693.43     52.75 o
   8   5   1     1208.51     1219.22     44.95 o
  -8   6   1        6.50       -0.63     11.85 o
  -7   6   1        0.35        3.13     11.30 o
  -6   6   1      399.59      358.22     13.60 o
  -5   6   1      135.96      121.56     14.12 o
  -4   6   1       44.36       46.22      3.20 o
  -3   6   1      110.41      108.43      3.94 o
  -2   6   1      578.69      591.89     10.85 o
  -1   6   1       23.46       26.90      4.49 o
   0   6   1       75.86       89.39      3.25 o
   1   6   1     5865.78     5500.86    122.46 o
   2   6   1     4491.03     4459.99     87.42 o
   3   6   1      112.70      114.44      3.71 o
   4   6   1      238.86      249.86      7.14 o
   5   6   1      613.17      673.33     21.25 o
   6   6   1      483.90      477.07     17.39 o
   7   6   1       47.13       50.20     14.38 o
   8   6   1       52.45       45.72     11.12 o
  -8   7   1      664.42      555.06     24.77 o
  -7   7   1      593.93      550.16     22.16 o
  -6   7   1     1456.81     1513.04     45.86 o
  -5   7   1     9963.75    10636.96    303.93 o
  -4   7   1      932.10      942.22     20.80 o
  -3   7   1      696.07      696.15     13.03 o
  -2   7   1      187.83      175.52      4.42 o
  -1   7   1       95.67       88.68      4.23 o
   0   7   1      378.30      359.25      9.93 o
   1   7   1      423.51      391.45      8.72 o
   2   7   1        0.90        5.95      2.48 o
   3   7   1     2153.92     2225.03     39.42 o
   4   7   1     1053.81     1018.62     19.06 o
   5   7   1     1480.44     1547.84     40.83 o
   6   7   1      615.73      563.98     20.40 o
   7   7   1      773.74      762.94     36.35 o
   8   7   1     1348.82     1417.25     49.51 o
  -8   8   1       43.71       33.29     12.41 o
  -7   8   1      269.67      255.84     14.78 o
  -6   8   1        3.83       -9.73     21.52 o
  -5   8   1       96.91       86.97      6.95 o
  -4   8   1      884.41      875.06     33.39 o
  -3   8   1     1785.71     1840.72     34.17 o
  -2   8   1      131.22      122.63      3.79 o
  -1   8   1       39.95       42.89      3.99 o
   0   8   1      103.92      101.31      5.24 o
   1   8   1     2451.80     2318.60     58.98 o
   2   8   1      770.32      790.07     14.27 o
   3   8   1        8.38        8.07      2.75 o
   4   8   1      122.69      136.67      5.62 o
   5   8   1      142.53      134.99      7.98 o
   6   8   1       75.69       81.44      7.60 o
   7   8   1      304.15      318.92     24.74 o
   8   8   1       67.27       48.49     13.08 o
  -8   9   1      617.08      558.03     24.75 o
  -7   9   1      895.33      862.26     34.13 o
  -6   9   1     1788.44     1772.88     61.54 o
  -5   9   1     1956.29     2025.68     63.03 o
  -4   9   1     1883.39     1946.99     89.52 o
  -3   9   1      330.71      343.88      8.68 o
  -2   9   1      836.90      840.58     20.85 o
  -1   9   1      178.63      173.76      4.46 o
   0   9   1     1510.61     1512.15     30.65 o
   1   9   1      996.90      948.18     23.86 o
   2   9   1     2330.22     2379.79     49.19 o
   3   9   1     2045.93     2103.40     56.07 o
   4   9   1     2154.01     2345.17     54.47 o
   5   9   1     1677.76     1664.34     50.00 o
   6   9   1      298.63      271.92     12.79 o
   7   9   1      224.58      259.69     16.08 o
   8   9   1      676.22      650.52     30.22 o
  -7  10   1      400.75      372.64     17.66 o
  -6  10   1        5.73       16.31      6.80 o
  -5  10   1      176.23      174.71      8.53 o
  -4  10   1       47.25       47.04      5.43 o
  -3  10   1      331.35      319.28      7.39 o
  -2  10   1      183.71      185.06      4.60 o
  -1  10   1      220.36      217.64      5.49 o
   0  10   1      124.62      121.65      6.10 o
   1  10   1      184.05      195.78     10.21 o
   2  10   1       52.96       51.31      2.78 o
   3  10   1      384.97      364.10      8.37 o
   4  10   1      440.51      419.66     21.80 o
   5  10   1      256.72      272.01     15.63 o
   6  10   1        3.07        9.63      8.41 o
   7  10   1       51.17       54.29     11.49 o
  -7  11   1      423.58      405.85     19.04 o
  -6  11   1      974.65     1042.56     42.63 o
  -5  11   1     1170.00     1223.79     50.60 o
  -4  11   1     1135.21     1144.71     36.12 o
  -3  11   1     1434.82     1429.53     29.21 o
  -2  11   1     1406.53     1462.46     27.54 o
  -1  11   1     1826.81     1845.93     48.47 o
   0  11   1      757.77      755.15     19.51 o
   1  11   1        6.60       17.22      3.48 o
   2  11   1     1462.20     1509.28     35.27 o
   3  11   1     3035.36     3102.41     79.71 o
   4  11   1     2734.55     2805.55     70.32 o
   5  11   1     1508.67     1486.28     39.10 o
   6  11   1      109.46      107.14      9.68 o
   7  11   1      251.08      234.61     14.68 o
  -6  12   1       93.72       76.25      9.00 o
  -5  12   1       25.12       19.70      5.93 o
  -4  12   1       37.02       22.37      8.06 o
  -3  12   1       17.19       14.67      3.68 o
  -2  12   1      955.56     1012.95     28.60 o
  -1  12   1     2473.04     2623.60     48.26 o
   0  12   1      162.88      170.36      5.56 o
   1  12   1      253.42      273.15     10.10 o
   2  12   1        1.12       -0.62      1.55 o
   3  12   1       87.12       78.22      5.30 o
   4  12   1      948.94      980.30     26.09 o
   5  12   1      138.73      147.48     14.40 o
   6  12   1       15.96        6.11      8.95 o
  -6  13   1      316.68      272.44     20.33 o
  -5  13   1      630.10      568.27     19.68 o
  -4  13   1      217.81      225.35     20.47 o
  -3  13   1      179.05      167.34      7.14 o
  -2  13   1       71.96       88.08     11.90 o
  -1  13   1        9.14       20.16      6.47 o
   0  13   1       95.17      100.55      3.55 o
   1  13   1        5.17       11.03      2.88 o
   2  13   1        7.27       10.44      3.93 o
   3  13   1      120.55      128.34      6.75 o
   4  13   1      195.30      190.27     10.37 o
   5  13   1      156.27      147.78     11.60 o
   6  13   1      375.00      332.62     18.69 o
  -5  14   1       64.33       38.13     14.71 o
  -4  14   1      167.93      148.59     17.81 o
  -3  14   1       31.96       37.53     12.71 o
  -2  14   1      306.64      338.16     14.60 o
  -1  14   1       63.51       76.88      5.57 o
   0  14   1      212.40      207.31     10.10 o
   1  14   1       45.51       40.38      4.86 o
   2  14   1      259.13      251.86     12.08 o
   3  14   1       88.12       81.34      8.60 o
   4  14   1      326.54      300.19     14.85 o
   5  14   1      398.56      381.88     25.59 o
  -5  15   1      408.75      361.45     25.27 o
  -4  15   1     1213.45     1216.46     66.96 o
  -3  15   1      974.05     1008.76     60.26 o
  -2  15   1      804.25      850.27     41.73 o
  -1  15   1       88.18       89.19      9.40 o
   0  15   1      138.22      128.76     10.26 o
   1  15   1      181.40      191.67     12.51 o
   2  15   1       73.84       80.50     11.89 o
   3  15   1       60.46       42.16     14.46 o
   4  15   1      241.18      242.21     18.56 o
   5  15   1      433.57      412.73     30.53 o
  -4  16   1       12.13       33.40     19.53 o
  -3  16   1       19.94       33.63     18.37 o
  -2  16   1      150.31      151.12     17.72 o
  -1  16   1      368.55      369.10     26.64 o
   0  16   1       23.06       21.62      8.95 o
   1  16   1      178.98      189.73     24.16 o
   2  16   1       53.85       77.72     18.80 o
   3  16   1        1.91       18.08     13.64 o
   4  16   1      151.93      156.83     26.48 o
  -2  17   1       83.43       95.82     17.86 o
  -1  17   1      128.01       99.31     17.05 o
   0  17   1       63.39       83.42     33.95 o
   1  17   1      125.79      127.47     12.65 o
   2  17   1        1.80      -14.09     73.86 o
   3  17   1       30.03      -20.28    101.52 o
  -9   0   2       46.10       28.20     14.07 o
  -8   0   2       46.48       34.88     14.18 o
  -7   0   2        5.99        9.80     10.94 o
  -6   0   2      930.72      976.04     35.76 o
  -5   0   2      243.84      393.95     23.71 o
  -4   0   2      955.82      991.73     26.04 o
  -3   0   2     8538.72     8804.91    226.12 o
  -2   0   2    25721.22    29235.17   1452.07 o
  -1   0   2    36887.56    14545.15   2519.06 o
   1   0   2    31937.58    15664.90   1935.68 o
   4   0   2     6506.94     6751.01    173.03 o
   5   0   2     2895.25     2887.18     99.41 o
   6   0   2      115.34      126.68     11.03 o
   7   0   2      731.38      746.50     34.34 o
   8   0   2       46.68       59.61     12.61 o
   9   0   2      192.41      185.60     26.20 o
  -9   1   2       13.24        6.22     12.34 o
  -8   1   2      395.56      347.96     31.05 o
  -7   1   2       95.69       91.78      8.56 o
  -6   1   2        0.03       -1.13      8.84 o
  -5   1   2      214.85      207.95      8.31 o
  -4   1   2     1690.69     1758.42     32.57 o
  -3   1   2      631.14      620.83     11.91 o
  -2   1   2     8640.70     9213.38    173.17 o
  -1   1   2     1931.67     1743.74    481.77 o
   0   1   2       96.40       55.13      5.88 o
   1   1   2       37.80       40.94      3.01 o
   2   1   2      984.54      996.49     18.56 o
   3   1   2     1332.36     1418.14     25.02 o
   4   1   2      157.66      137.84      4.59 o
   5   1   2        5.55        9.98      9.93 o
   6   1   2        0.10        4.50      9.36 o
   7   1   2       59.01       55.26      7.74 o
   8   1   2        9.46       19.16     10.01 o
   9   1   2        2.55       11.50     10.31 o
  -9   2   2       22.70        4.11     10.99 o
  -8   2   2        5.56       13.82     17.39 o
  -7   2   2      109.13      119.17     21.08 o
  -6   2   2     3493.96     3862.31    102.67 o
  -5   2   2     1062.25     1098.87     30.70 o
  -4   2   2     1330.19     1327.43     25.38 o
  -3   2   2    20334.83    21565.09   1153.13 o
  -2   2   2     4929.37     5139.89     89.86 o
  -1   2   2    13389.44    13703.19    388.93 o
   1   2   2     3666.16     3296.44     62.25 o
   2   2   2    10410.26    10710.85    205.30 o
   3   2   2    15687.67    15882.60    326.34 o
   4   2   2     9007.49     9276.78    240.99 o
   5   2   2     4115.73     4258.65    109.17 o
   6   2   2     2140.45     2186.50     59.38 o
   7   2   2        8.14       10.75      8.61 o
   8   2   2      115.77      120.26     13.57 o
   9   2   2      181.46      188.89     16.87 o
  -9   3   2       31.28       17.12     15.63 o
  -8   3   2       64.28       73.06     15.78 o
  -7   3   2        8.00       11.54     14.22 o
  -6   3   2       19.50       16.08     15.02 o
  -5   3   2       19.96       29.88      6.20 o
  -4   3   2       64.73       73.54      3.82 o
  -3   3   2        4.81        7.37      2.65 o
  -2   3   2     1426.79     1465.38     27.25 o
  -1   3   2      603.96      587.36     12.69 o
   0   3   2        0.17       12.90      3.11 o
   1   3   2     1505.64     1462.65     25.15 o
   2   3   2     2049.35     2163.79     37.18 o
   3   3   2      222.46      232.03      8.64 o
   4   3   2      752.23      731.40     15.15 o
   5   3   2     1811.67     1866.69     47.43 o
   6   3   2      159.96      164.75     16.18 o
   7   3   2       81.03       77.91      9.05 o
   8   3   2      257.26      255.39     31.70 o
   9   3   2      176.46      158.17     15.59 o
  -9   4   2       29.52       40.62     12.14 o
  -8   4   2        0.77       62.26     20.60 o
  -7   4   2       10.79       20.97     13.36 o
  -6   4   2      324.80      308.59     12.75 o
  -5   4   2       72.12       60.59      5.48 o
  -4   4   2      712.95      748.53     14.97 o
  -3   4   2    13417.85    14404.17    446.93 o
  -2   4   2    15107.29    15101.19    478.71 o
   1   4   2     4742.08     4290.48    137.59 o
   2   4   2    10261.59    10494.80    174.63 o
   3   4   2    18015.90    18359.37    525.60 o
   4   4   2     1479.91     1465.21     29.13 o
   5   4   2     4920.15     5072.45    126.58 o
   6   4   2     2896.91     2994.28     81.10 o
   7   4   2       54.27       75.18      8.99 o
   8   4   2      107.23      114.88     11.94 o
  -8   5   2       96.51       93.38     11.44 o
  -7   5   2      117.06      115.20     16.48 o
  -6   5   2      380.61      353.72     19.72 o
  -5   5   2        0.07        8.03      8.11 o
  -4   5   2       48.57       44.04      3.44 o
  -3   5   2      773.84      751.59     14.19 o
  -2   5   2     1830.67     2059.14     35.16 o
  -1   5   2     3275.37     3253.21     57.60 o
   0   5   2      242.72      225.80      5.07 o
   1   5   2       99.62      107.48      5.13 o
   2   5   2      350.58      389.25      7.03 o
   3   5   2     1806.36     1836.47     31.31 o
   4   5   2        8.07        6.43      3.30 o
   5   5   2     1385.03     1373.70     35.98 o
   6   5   2       21.01       18.91      7.15 o
   7   5   2       35.70       18.01      7.59 o
   8   5   2       21.78       37.33     10.76 o
  -8   6   2        5.73       12.08     10.09 o
  -7   6   2      157.18      146.52     10.84 o
  -6   6   2       49.55       47.43      8.04 o
  -5   6   2        3.87       14.44     10.04 o
  -4   6   2     1185.94     1220.83     28.18 o
  -3   6   2     8254.25     8678.50    158.01 o
  -2   6   2     9669.17    10164.41    289.91 o
   0   6   2    29748.18    25854.60    674.88 o
   1   6   2    16750.89    15551.58    478.92 o
   2   6   2    10069.04     9558.52    287.46 o
   3   6   2     7309.30     7799.44    132.78 o
   4   6   2     1545.51     1517.45     35.86 o
   5   6   2     1723.12     1775.49     46.67 o
   6   6   2     2014.66     2242.67     64.66 o
   7   6   2      291.81      322.15     15.51 o
   8   6   2      114.21      101.62     12.58 o
  -8   7   2       63.46       49.06     18.84 o
  -7   7   2      269.12      268.35     12.36 o
  -6   7   2      238.25      220.69     11.16 o
  -5   7   2        7.60        8.27      5.23 o
  -4   7   2      318.32      312.51     10.63 o
  -3   7   2      159.93      162.38      4.56 o
  -2   7   2       28.90       17.52      2.07 o
  -1   7   2     2936.37     2791.40     39.39 o
   0   7   2     2281.94     2100.48     33.45 o
   1   7   2       17.38       20.69      3.43 o
   2   7   2      103.99       89.97      4.30 o
   3   7   2     2966.68     3011.26     51.65 o
   4   7   2     1866.12     1852.13     42.31 o
   5   7   2        8.39       16.51      4.90 o
   6   7   2       31.97       41.19     21.63 o
   7   7   2        6.50        3.86     10.67 o
   8   7   2       83.09       54.54     10.15 o
  -8   8   2       34.26       26.34     15.51 o
  -7   8   2       21.46       36.97      8.83 o
  -6   8   2      864.32      899.07     38.95 o
  -5   8   2     2486.03     2640.87     69.20 o
  -4   8   2     3650.31     3808.09    121.78 o
  -3   8   2     4706.72     4988.60    105.10 o
  -2   8   2     1071.95     1040.53     18.94 o
  -1   8   2     1956.11     2009.30     29.37 o
   0   8   2     7744.25     7162.06    150.09 o
   1   8   2     8650.95     8108.07    254.53 o
   2   8   2     7271.52     7156.81    136.77 o
   3   8   2     2638.40     2642.85     45.07 o
   4   8   2     1346.92     1344.77     43.55 o
   5   8   2     1073.28     1055.99     30.54 o
   6   8   2     1914.91     2027.64     61.10 o
   7   8   2      773.99      746.32     26.46 o
   8   8   2      205.66      226.11     14.77 o
  -8   9   2       41.23       41.12     14.94 o
  -7   9   2      338.36      313.79     32.99 o
  -6   9   2      106.21       95.75      8.90 o
  -5   9   2      252.22      270.28     11.28 o
  -4   9   2      143.68      119.84      5.15 o
  -3   9   2      749.56      724.88     17.06 o
  -2   9   2     1467.82     1476.71     25.41 o
  -1   9   2      207.81      195.28      4.24 o
   0   9   2       10.92       14.80      4.29 o
   1   9   2      103.03       97.09      3.82 o
   2   9   2      407.82      394.11      7.46 o
   3   9   2      293.76      270.69      7.26 o
   4   9   2        8.78        2.58      3.27 o
   5   9   2      113.11       98.38      6.91 o
   6   9   2       20.27       15.00     12.64 o
   7   9   2        9.21       21.20     13.91 o
  -7  10   2      110.27      104.03     11.27 o
  -6  10   2       51.53       52.54      8.41 o
  -5  10   2      836.21      861.51     27.39 o
  -4  10   2     1590.87     1541.87     61.42 o
  -3  10   2     2376.04     2453.43     50.84 o
  -2  10   2     1432.10     1424.57     27.11 o
  -1  10   2     2286.63     2292.30     44.25 o
   0  10   2     9223.47     8827.02    203.03 o
   1  10   2    11580.66    10693.73    272.25 o
   2  10   2    11967.53    11293.67    231.24 o
   3  10   2     8401.69     8287.42    501.08 o
   4  10   2      271.68      261.82      7.68 o
   5  10   2      385.63      370.05     13.23 o
   6  10   2      126.26      111.48     12.80 o
   7  10   2       12.06       17.48     20.83 o
  -7  11   2        5.08       13.07      9.75 o
  -6  11   2        7.61        9.49     12.80 o
  -5  11   2       18.55       18.07      6.83 o
  -4  11   2     1069.39     1128.05     44.62 o
  -3  11   2      837.15      820.65     18.04 o
  -2  11   2      192.48      173.31      5.25 o
  -1  11   2       67.04       82.18      4.45 o
   0  11   2      263.06      226.66      9.42 o
   1  11   2      371.78      354.35     11.87 o
   2  11   2      881.48      841.21     22.57 o
   3  11   2      115.44       98.06      3.72 o
   4  11   2       82.86       88.65      5.43 o
   5  11   2       14.99       13.16      8.25 o
   6  11   2      401.67      436.56     15.69 o
   7  11   2       41.34       38.28      8.54 o
  -6  12   2      318.50      308.95     20.64 o
  -5  12   2      555.73      543.81     19.69 o
  -4  12   2      921.32      935.75     24.09 o
  -3  12   2     1554.38     1538.50     58.56 o
  -2  12   2      540.04      544.83     12.88 o
  -1  12   2     1072.97     1071.02     18.68 o
   0  12   2     3532.18     3464.94    106.15 o
   1  12   2     3119.40     3186.51     56.52 o
   2  12   2     3283.47     3173.23     66.99 o
   3  12   2     1664.14     1736.25     42.05 o
   4  12   2     1242.38     1218.19     59.83 o
   5  12   2      429.00      418.76     21.11 o
   6  12   2      295.03      287.59     15.53 o
  -6  13   2       53.56       63.07     13.37 o
  -5  13   2      145.55      152.43     12.87 o
  -4  13   2      682.78      699.98     20.32 o
  -3  13   2      697.25      683.82     24.13 o
  -2  13   2       19.47       17.57      4.88 o
  -1  13   2      285.24      284.66     13.18 o
   0  13   2      845.72      824.01     38.43 o
   1  13   2      762.68      729.99     20.26 o
   2  13   2      305.74      313.01     17.67 o
   3  13   2      149.62      130.41     12.63 o
   4  13   2        6.24        3.80      7.93 o
   5  13   2       68.90       79.18      8.69 o
   6  13   2      154.30      143.39     12.48 o
  -5  14   2      138.30       78.17     21.08 o
  -4  14   2      399.40      370.79     27.83 o
  -3  14   2      549.32      529.92     25.79 o
  -2  14   2     2198.29     2282.49     84.24 o
  -1  14   2     2455.84     2645.27    175.02 o
   0  14   2      721.74      712.66     19.43 o
   1  14   2     1308.60     1251.59     63.89 o
   2  14   2      801.73      790.92     25.46 o
   3  14   2      871.76      842.46     27.89 o
   4  14   2     1075.79     1105.52     42.56 o
   5  14   2      724.90      703.82     30.23 o
  -5  15   2       13.62      -11.61     57.33 o
  -4  15   2       73.16       52.31     17.65 o
  -3  15   2        9.72       -3.99     22.35 o
  -2  15   2        0.00      -12.89     62.37 o
  -1  15   2       30.77       29.85     11.96 o
   0  15   2      163.54      182.73     11.51 o
   1  15   2       36.84       24.95      8.96 o
   2  15   2      232.97      211.82     14.56 o
   3  15   2       48.33       30.91     13.24 o
   4  15   2       14.91       16.49     15.52 o
   5  15   2       42.79       66.47     15.19 o
  -4  16   2        8.97      -24.83    104.94 o
  -3  16   2      368.93      342.50     25.66 o
  -2  16   2     1864.13     1966.96    114.15 o
  -1  16   2     2089.84     2283.29    105.51 o
   0  16   2     1640.64     1624.50     62.61 o
   1  16   2     1066.67     1095.79     62.90 o
   2  16   2      542.70      541.05     33.65 o
   3  16   2      463.39      483.14     36.86 o
   4  16   2      735.52      649.36     40.85 o
  -2  17   2       15.53       28.39     13.50 o
  -1  17   2      148.89      127.10     23.41 o
   0  17   2       63.78       56.37     10.63 o
   1  17   2        0.32       20.30     14.89 o
   2  17   2        0.39       23.22     18.87 o
   3  17   2       85.66       99.80     26.68 o
  -9   1   3      365.60      317.14     17.58 o
  -8   1   3     1294.78     1205.19     38.05 o
  -7   1   3      752.43      785.71     23.95 o
  -6   1   3     3969.30     4196.66    108.98 o
  -5   1   3    12209.67    12780.62    325.51 o
  -4   1   3     8099.37     8760.54    209.23 o
  -3   1   3    10984.61    12075.72    213.98 o
  -2   1   3     3092.65     3298.85     63.12 o
  -1   1   3       73.90      114.41      3.23 o
   0   1   3     2185.80     1717.17    229.21 o
   1   1   3    12718.61    12948.62    253.61 o
   2   1   3       94.48      105.31      3.00 o
   3   1   3        3.25       18.30      8.97 o
   4   1   3     4537.78     4630.65     86.70 o
   5   1   3    12911.50    14143.63    357.60 o
   6   1   3     1458.50     1465.03     39.57 o
   7   1   3      984.64      971.97     30.25 o
   8   1   3      649.73      614.07     23.50 o
   9   1   3       76.05       68.13     14.75 o
  -9   2   3        1.05        8.75     17.29 o
  -8   2   3       12.22       -0.66     12.03 o
  -7   2   3        3.49        0.18      5.62 o
  -6   2   3       16.54        6.88      9.48 o
  -5   2   3       85.64       67.90      6.53 o
  -4   2   3      855.21      874.27     16.85 o
  -3   2   3     1724.37     1706.53     33.95 o
  -2   2   3      365.67      389.61      8.23 o
  -1   2   3     1583.33     1672.56     29.51 o
   0   2   3    16127.12    13399.03    535.20 o
   1   2   3     9244.47     9335.07    170.23 o
   2   2   3       51.82       57.73      3.40 o
   3   2   3     1231.58     1227.12     23.37 o
   4   2   3      625.99      612.18     12.49 o
   5   2   3      157.59      140.40     17.36 o
   6   2   3      140.22      137.40     15.02 o
   7   2   3      468.84      455.04     20.11 o
   8   2   3       10.70        6.29     12.80 o
   9   2   3       40.37       32.56     25.36 o
  -9   3   3      721.98      630.75     25.69 o
  -8   3   3     2472.09     2545.16     72.54 o
  -7   3   3     1001.76      982.41     30.49 o
  -6   3   3     1923.22     1908.68     49.32 o
  -5   3   3     6021.01     6280.08    177.74 o
  -4   3   3     2032.16     2007.38     37.50 o
  -3   3   3     6019.77     6419.42    112.30 o
  -2   3   3    13382.53    14389.17    389.80 o
  -1   3   3     7634.36     7944.71    452.54 o
   0   3   3     2629.61     2386.08     38.03 o
   1   3   3      578.78      592.55      9.17 o
   2   3   3      446.65      509.23      9.46 o
   3   3   3      424.40      437.67      8.10 o
   4   3   3      325.77      314.39      7.91 o
   5   3   3     1737.86     1827.90     47.90 o
   6   3   3     1437.46     1431.70     39.24 o
   7   3   3      353.01      328.17     15.16 o
   8   3   3     1279.32     1283.07     47.91 o
  -9   4   3       24.03       36.47     19.82 o
  -8   4   3       32.14       20.58      9.29 o
  -7   4   3      189.69      195.70     12.91 o
  -6   4   3      486.70      516.25     17.18 o
  -5   4   3     1085.02     1124.20     29.28 o
  -4   4   3        0.84        3.72      3.13 o
  -3   4   3     1966.90     2094.39     38.40 o
  -2   4   3       74.62       58.11      3.15 o
  -1   4   3      570.53      596.23     13.11 o
   0   4   3        7.74        0.37      1.96 o
   1   4   3      894.07      789.60     12.49 o
   2   4   3     1176.34     1139.94     22.07 o
   3   4   3     6527.77     6617.18    112.80 o
   4   4   3      208.79      201.47      5.06 o
   5   4   3      172.52      153.37      6.99 o
   6   4   3      656.92      668.30     21.00 o
   7   4   3      572.60      557.73     29.07 o
   8   4   3       55.76       33.30     20.50 o
  -8   5   3     1210.24     1177.96    117.23 o
  -7   5   3      396.65      397.95     15.07 o
  -6   5   3     1045.90     1088.57     30.56 o
  -5   5   3     5803.58     6274.92    146.86 o
  -4   5   3     3572.65     3839.13     79.79 o
  -3   5   3    13864.21    15126.13    393.66 o
  -2   5   3    17506.21    18472.40    605.28 o
  -1   5   3    16692.43    15844.83    366.18 o
   0   5   3     1436.23     1294.31     21.99 o
   1   5   3       38.07       49.84      1.81 o
   2   5   3     8271.08     8194.14    175.47 o
   3   5   3     3592.53     3808.46     65.35 o
   4   5   3      933.71      940.65     26.70 o
   5   5   3     3005.20     3039.65     71.24 o
   6   5   3       41.71       75.06     15.70 o
   7   5   3     1559.30     1556.11     55.35 o
   8   5   3     1513.01     1446.19     58.90 o
  -8   6   3      157.09      152.49     12.58 o
  -7   6   3        3.46       -9.85     28.36 o
  -6   6   3      614.79      667.54     33.79 o
  -5   6   3      223.27      195.16      7.98 o
  -4   6   3      823.65      821.34     18.22 o
  -3   6   3     1123.28     1085.36     19.19 o
  -2   6   3        1.72        8.20      2.87 o
  -1   6   3        9.99        7.33      3.60 o
   0   6   3     1168.84     1051.94     20.88 o
   1   6   3     5725.02     5384.31    141.18 o
   2   6   3      865.80      820.75     12.57 o
   3   6   3       62.10       61.28      2.88 o
   4   6   3       23.05       26.69      3.12 o
   5   6   3        0.55        0.25      3.20 o
   6   6   3       10.73       13.88      6.19 o
   7   6   3       67.66       65.73     11.94 o
   8   6   3       39.71       39.71     10.04 o
  -8   7   3     1011.22      966.46     38.02 o
  -7   7   3     1333.22     1435.82     43.34 o
  -6   7   3     2419.31     2586.30     80.61 o
  -5   7   3     1077.59     1065.10     34.92 o
  -4   7   3      897.52      895.90     21.11 o
  -3   7   3     2548.98     2607.73     48.43 o
  -2   7   3     7986.94     8712.31    176.17 o
  -1   7   3      519.98      500.81      9.67 o
   0   7   3     2757.46     2635.60     46.10 o
   1   7   3      124.83      119.97      3.59 o
   2   7   3     3310.32     3358.49     58.57 o
   3   7   3       81.21       81.24      4.99 o
   4   7   3       32.93       32.49      4.68 o
   5   7   3      113.37      114.75      7.17 o
   6   7   3      460.28      435.10     16.30 o
   7   7   3      684.92      682.36     33.30 o
   8   7   3     1288.39     1231.82     49.81 o
  -8   8   3        4.76       17.56     10.35 o
  -7   8   3       55.55       45.19      9.93 o
  -6   8   3        2.86       -2.08      8.41 o
  -5   8   3      705.11      716.70     21.23 o
  -4   8   3      389.12      397.06     10.94 o
  -3   8   3       30.43       34.80      2.88 o
  -2   8   3      110.55      109.25      3.42 o
  -1   8   3       46.90       49.83      5.39 o
   0   8   3     2200.49     2092.55     35.87 o
   1   8   3      125.99      143.41      5.80 o
   2   8   3      239.09      224.28      5.47 o
   3   8   3       75.07       82.63      3.03 o
   4   8   3     1485.45     1522.13     34.88 o
   5   8   3       84.06       72.08      6.93 o
   6   8   3       35.56       38.68      7.56 o
   7   8   3        6.87       19.81     11.43 o
   8   8   3       57.30       43.40     24.33 o
  -7   9   3     1375.62     1382.65     48.23 o
  -6   9   3     2502.30     2635.33     82.79 o
  -5   9   3     3623.53     3886.82    107.71 o
  -4   9   3      651.79      609.78     16.63 o
  -3   9   3      766.37      777.50     18.27 o
  -2   9   3     1433.38     1493.41     31.19 o
  -1   9   3     2709.11     2632.65     45.91 o
   0   9   3     1260.04     1221.76     36.81 o
   1   9   3      183.27      171.14      6.02 o
   2   9   3      476.18      465.90     14.20 o
   3   9   3      265.30      253.65      5.65 o
   4   9   3      314.79      321.04     21.46 o
   5   9   3      983.35     1031.99     30.93 o
   6   9   3      316.67      299.81     12.69 o
   7   9   3     1156.96     1085.23     60.34 o
  -7  10   3       37.06       50.13     12.39 o
  -6  10   3       49.35       58.95      9.95 o
  -5  10   3      137.26      136.00     10.67 o
  -4  10   3      363.52      348.29     18.43 o
  -3  10   3       32.52       41.31      3.57 o
  -2  10   3      576.40      608.93     12.29 o
  -1  10   3        5.32        6.43      5.21 o
   0  10   3      713.94      694.55     14.25 o
   1  10   3        0.27       11.52      8.45 o
   2  10   3       48.37       41.17      5.32 o
   3  10   3       86.22       88.24      6.34 o
   4  10   3      955.58      948.08     20.86 o
   5  10   3       20.82       16.79      4.76 o
   6  10   3        8.15       23.69     13.48 o
   7  10   3      100.15       92.59     10.10 o
  -7  11   3      757.03      650.13     26.60 o
  -6  11   3     1530.61     1529.02    110.18 o
  -5  11   3     2661.70     2865.53     86.48 o
  -4  11   3      949.37     1022.88     47.03 o
  -3  11   3     1187.02     1202.72     28.72 o
  -2  11   3     2030.97     2078.68     61.58 o
  -1  11   3      859.47      914.04     21.24 o
   0  11   3     1488.79     1498.65     31.59 o
   1  11   3      286.77      264.72      7.53 o
   2  11   3      189.29      182.98      5.58 o
   3  11   3      605.47      595.31     14.07 o
   4  11   3      640.07      644.46     16.41 o
   5  11   3      912.28      880.79     25.51 o
   6  11   3     1183.41     1212.96     41.84 o
   7  11   3      502.29      454.90     25.78 o
  -6  12   3      427.41      379.87     19.67 o
  -5  12   3      130.02      111.04      8.65 o
  -4  12   3       50.18       48.74      7.08 o
  -3  12   3      178.36      141.73     11.91 o
  -2  12   3     1329.07     1369.27     35.26 o
  -1  12   3      786.11      800.56     21.88 o
   0  12   3        8.41        9.23      4.13 o
   1  12   3      911.78      913.64     20.71 o
   2  12   3      374.78      366.37      8.84 o
   3  12   3       20.00       19.53      4.03 o
   4  12   3      218.57      234.93     10.27 o
   5  12   3        0.84      -12.05     24.92 o
   6  12   3       67.14       40.99     16.91 o
  -6  13   3      686.58      659.31     42.14 o
  -5  13   3      472.24      493.36     54.43 o
  -4  13   3      766.10      790.05     26.30 o
  -3  13   3      198.10      229.88     11.61 o
  -2  13   3      224.03      251.68     13.52 o
  -1  13   3       78.49       88.38      7.46 o
   0  13   3        1.47       -1.44      5.95 o
   1  13   3       17.77       18.51      9.00 o
   2  13   3       22.26       33.38      9.83 o
   3  13   3       35.58       45.15      7.86 o
   4  13   3       22.78       23.14      9.61 o
   5  13   3      178.29      163.35     16.53 o
   6  13   3      312.18      272.77     16.22 o
  -5  14   3        0.45       12.96     15.68 o
  -4  14   3       10.21        7.45     15.34 o
  -3  14   3       15.94       13.92      8.09 o
  -2  14   3      371.58      404.02     17.79 o
  -1  14   3      189.95      177.16      9.46 o
   0  14   3      253.57      223.07      8.94 o
   1  14   3        3.19       12.45     12.19 o
   2  14   3       25.15       18.16      6.71 o
   3  14   3       56.89       61.18     15.87 o
   4  14   3      177.63      159.98     18.86 o
   5  14   3       11.18       24.30      8.65 o
  -4  15   3     1188.49     1197.62     66.43 o
  -3  15   3     1532.88     1528.30     83.64 o
  -2  15   3      514.46      497.92     32.70 o
  -1  15   3      790.80      859.20     47.61 o
   0  15   3       40.34       52.29      8.39 o
   1  15   3        2.43        1.55      8.67 o
   2  15   3       15.45       27.98     14.83 o
   3  15   3      246.04      219.46     19.38 o
   4  15   3      330.95      334.49     28.52 o
  -3  16   3       23.55       19.51     14.84 o
  -2  16   3       86.46       79.13     14.36 o
  -1  16   3       39.06       54.11     11.73 o
   0  16   3        4.43      -12.07     35.99 o
   1  16   3      196.88      200.93     12.68 o
   2  16   3      152.05      200.45     22.87 o
   3  16   3       55.04       84.29     21.69 o
   4  16   3      146.96      148.27     18.26 o
  -2  17   3      405.20      384.51     33.24 o
  -1  17   3       17.15       37.51     15.88 o
   0  17   3       19.57       32.32      9.29 o
   1  17   3        3.24        1.37     10.34 o
   2  17   3        3.79       -4.34     39.72 o
  -9   0   4       36.03       38.72     17.32 o
  -8   0   4      369.20      387.49     26.54 o
  -7   0   4     1570.89     1523.68     63.90 o
  -6   0   4      126.52      141.62     12.59 o
  -5   0   4     1051.13     1061.68     41.83 o
  -4   0   4     2786.55     2815.64     72.12 o
  -2   0   4    13117.88    14401.55    443.06 o
  -1   0   4     9856.36    10439.41    294.96 o
   0   0   4    25489.42    20050.84    637.75 o
   1   0   4    19455.26    19537.94    625.50 o
   2   0   4    24438.07    24565.03    908.39 o
   4   0   4     4540.74     4608.29    122.88 o
   5   0   4     5819.36     6214.18    219.45 o
   6   0   4     1271.31     1321.97     53.77 o
   7   0   4        8.26       21.23     10.88 o
   8   0   4      340.91      350.67     30.65 o
   9   0   4        4.12        6.38     24.13 o
  -9   1   4       34.17       31.30     24.83 o
  -8   1   4       35.79       35.08     25.99 o
  -7   1   4        0.74        4.29      8.55 o
  -6   1   4        5.73        8.71     10.17 o
  -5   1   4     1091.95     1078.30     28.69 o
  -4   1   4       60.49       59.90      3.72 o
  -3   1   4      850.40      869.98     16.05 o
  -2   1   4     1505.37     1552.32     29.92 o
  -1   1   4    21782.03    22358.49   1004.93 o
   0   1   4       22.43       21.87      2.74 o
   1   1   4       33.61       27.36      1.63 o
   2   1   4     4858.69     4928.69     79.35 o
   3   1   4     1143.75     1134.96     20.97 o
   4   1   4       76.91       72.03     10.34 o
   5   1   4       10.74       15.66      6.06 o
   6   1   4       72.93       75.77      7.37 o
   7   1   4        7.88       14.57      8.65 o
   8   1   4        0.97        2.84     10.95 o
   9   1   4        6.64        9.17     11.37 o
  -9   2   4       12.64       21.44     18.99 o
  -8   2   4       40.34       42.11     11.45 o
  -7   2   4       93.46       81.84     13.06 o
  -6   2   4       46.33       83.68     26.91 o
  -5   2   4      290.24      388.17     21.26 o
  -4   2   4     3841.12     4020.93    118.51 o
  -3   2   4    22968.51    23225.31    961.94 o
  -2   2   4     6077.74     6700.36    189.45 o
  -1   2   4     8758.66     9462.21    216.47 o
   0   2   4    12516.54    10916.99    379.51 o
   1   2   4      176.20      220.59     11.66 o
   2   2   4    25195.60    25637.75    960.08 o
   3   2   4    18409.86    18692.98    525.02 o
   4   2   4     4615.27     4754.87     88.01 o
   5   2   4     2983.21     3112.03     77.63 o
   6   2   4     2219.17     2407.12     67.78 o
   7   2   4      367.76      383.37     16.35 o
   8   2   4      551.65      549.51     23.80 o
  -9   3   4      133.01      112.60     24.98 o
  -8   3   4      214.76      212.52     14.35 o
  -7   3   4      490.81      539.30     34.52 o
  -6   3   4      217.32      235.55     11.52 o
  -5   3   4      959.26     1014.68     28.65 o
  -4   3   4     1615.26     1623.00     31.07 o
  -3   3   4      253.89      250.23      5.78 o
  -2   3   4     1944.09     2081.45     38.62 o
  -1   3   4     3733.56     3814.37    141.70 o
   0   3   4        2.78        9.54      1.89 o
   1   3   4     5367.20     5168.53     82.01 o
   2   3   4      469.95      505.89      8.64 o
   3   3   4     1256.65     1294.05     22.45 o
   4   3   4      263.60      256.57      6.01 o
   5   3   4     1029.40     1012.64     27.30 o
   6   3   4        3.63       -1.65     10.10 o
   7   3   4        1.13      -15.60     35.07 o
   8   3   4        3.55        7.07      9.35 o
  -8   4   4      100.98       93.77     10.44 o
  -7   4   4       18.03       21.12      8.13 o
  -6   4   4     1122.55     1140.12     34.83 o
  -5   4   4       22.72       30.32      5.36 o
  -4   4   4      543.47      499.47     21.53 o
  -3   4   4     3484.95     3648.41     66.98 o
  -2   4   4     4335.42     4472.07     80.37 o
  -1   4   4    10590.82    10727.23    287.04 o
   0   4   4    25032.63    22651.84    896.14 o
   2   4   4    12829.11    12334.13    474.97 o
   3   4   4    11815.47    12411.76    260.37 o
   4   4   4     2280.53     2273.93     45.02 o
   5   4   4     2221.12     2297.63     51.05 o
   6   4   4     1572.61     1685.72     97.30 o
   7   4   4      319.73      299.10     14.93 o
   8   4   4      571.71      612.09     62.13 o
  -8   5   4       24.93        7.61     10.65 o
  -7   5   4      423.20      430.82     25.21 o
  -6   5   4       12.49        5.09      6.42 o
  -5   5   4      620.95      584.83     23.83 o
  -4   5   4       12.54       16.10      3.51 o
  -3   5   4        4.03        7.45      2.43 o
  -2   5   4      589.32      613.39     13.29 o
  -1   5   4      929.29      900.98     21.35 o
   0   5   4      183.59      154.13      4.23 o
   1   5   4      734.14      658.17     12.83 o
   2   5   4      653.21      706.37     10.93 o
   3   5   4      435.09      461.01      9.06 o
   4   5   4      361.21      356.29      8.61 o
   5   5   4      196.81      193.46     15.08 o
   6   5   4       70.44       87.82      8.22 o
   7   5   4      123.78      134.05     15.89 o
   8   5   4        4.73        7.37     13.39 o
  -8   6   4       72.10       89.87     28.24 o
  -7   6   4        5.30       15.41      8.80 o
  -6   6   4      774.24      775.00     28.50 o
  -5   6   4       84.08       83.87      7.15 o
  -4   6   4        6.18       26.76      7.70 o
  -3   6   4     1054.90      963.36     29.00 o
  -2   6   4      398.14      399.80      8.05 o
  -1   6   4    13844.14    12751.43    333.70 o
   1   6   4    17168.51    15335.56    324.49 o
   2   6   4    14849.28    14122.23    535.00 o
   3   6   4     8038.89     7950.41    206.42 o
   4   6   4     1053.32     1087.47     21.45 o
   5   6   4     2235.52     2248.87     51.74 o
   6   6   4     1525.63     1566.83     49.64 o
   7   6   4      127.05      161.76     32.94 o
   8   6   4      200.20      192.02     14.37 o
  -8   7   4      131.81      147.98     15.98 o
  -7   7   4       32.11       35.62     12.29 o
  -6   7   4       88.83       95.63      7.72 o
  -5   7   4        0.30        3.95      9.24 o
  -4   7   4     1031.77     1079.57     40.64 o
  -3   7   4      412.19      390.68     15.80 o
  -2   7   4       76.25       72.35      2.70 o
  -1   7   4     1806.15     1837.00     32.78 o
   0   7   4      136.11      109.85      4.39 o
   1   7   4      179.00      143.87      5.01 o
   2   7   4      244.75      240.35      7.02 o
   3   7   4        5.61       11.74      2.00 o
   4   7   4        0.27        1.43      3.71 o
   5   7   4        0.06        2.90      6.39 o
   6   7   4      841.04      900.52     43.50 o
   7   7   4      211.60      220.09     13.62 o
   8   7   4        1.53       -3.03     19.90 o
  -8   8   4       92.06       43.33     12.23 o
  -7   8   4       53.28       80.34     11.93 o
  -6   8   4      674.50      734.28     35.01 o
  -5   8   4      731.94      759.32     27.03 o
  -4   8   4      746.92      726.63     37.77 o
  -3   8   4     2659.65     2751.94     65.89 o
  -2   8   4     2143.77     2136.07     46.09 o
  -1   8   4     5453.70     5387.80    103.49 o
   0   8   4    11484.32    11234.72    315.87 o
   1   8   4      959.30      863.21     21.04 o
   2   8   4     3238.03     3169.19     66.82 o
   3   8   4     2956.33     2994.22     54.17 o
   4   8   4     1700.60     1633.52     63.94 o
   5   8   4     3723.15     4175.98    220.43 o
   6   8   4     1853.92     1965.55     60.71 o
   7   8   4      212.46      207.48     12.32 o
   8   8   4      101.81       93.49     12.67 o
  -7   9   4      136.26      125.00     11.13 o
  -6   9   4       17.84       19.18      9.33 o
  -5   9   4      118.80      137.55      7.98 o
  -4   9   4      500.87      508.85     15.37 o
  -3   9   4      288.01      272.59      9.02 o
  -2   9   4     1646.68     1691.85     37.72 o
  -1   9   4      300.24      281.64      7.18 o
   0   9   4     1095.08     1062.44     32.03 o
   1   9   4       89.84       83.12      4.63 o
   2   9   4     4027.77     4021.43     95.34 o
   3   9   4        5.99        0.30      2.52 o
   4   9   4      222.10      230.50      6.87 o
   5   9   4      277.65      269.88      8.93 o
   6   9   4      134.45      119.76      6.65 o
   7   9   4        1.42       -5.15     20.84 o
  -7  10   4      315.54      315.62     25.38 o
  -6  10   4       27.40       33.29      9.36 o
  -5  10   4        0.25        2.45      5.75 o
  -4  10   4      260.54      255.32     10.94 o
  -3  10   4     1032.06      973.69     31.80 o
  -2  10   4     2766.92     2990.94     57.05 o
  -1  10   4     6640.21     6824.31    152.53 o
   0  10   4     6760.52     6663.45    144.46 o
   1  10   4     7578.87     7235.56    195.73 o
   2  10   4     2135.63     2092.51     37.86 o
   3  10   4     3365.64     3427.46    156.62 o
   4  10   4     3336.09     3448.37    104.22 o
   5  10   4     2702.34     2855.03    142.37 o
   6  10   4     1019.57      972.57     31.25 o
   7  10   4       21.94       19.53      6.89 o
  -7  11   4       39.75       40.34     10.44 o
  -6  11   4       39.20       48.02      9.94 o
  -5  11   4        7.05        3.38      6.76 o
  -4  11   4      909.17     1013.64     50.39 o
  -3  11   4       48.81       51.26      6.80 o
  -2  11   4       12.97        7.73      5.58 o
  -1  11   4     1175.78     1179.99     28.09 o
   0  11   4       25.37       31.79      5.63 o
   1  11   4      189.97      176.39      7.92 o
   2  11   4        0.63        2.84      1.44 o
   3  11   4      158.55      159.95      7.86 o
   4  11   4      348.94      351.23     11.17 o
   5  11   4        4.87        8.69      9.14 o
   6  11   4       38.36       45.33     12.52 o
   7  11   4        0.80       16.07     16.82 o
  -6  12   4        3.07       12.96     15.82 o
  -5  12   4      270.72      250.63     12.68 o
  -4  12   4      396.11      342.63     12.85 o
  -3  12   4     1148.31     1188.91     55.42 o
  -2  12   4     1913.48     2012.27     92.85 o
  -1  12   4     2047.68     2227.73     74.05 o
   0  12   4     2111.67     2138.86     45.89 o
   1  12   4      792.18      774.02     18.37 o
   2  12   4     1797.34     1710.52     48.42 o
   3  12   4     1418.61     1349.69     43.23 o
   4  12   4     1773.06     1800.57     54.43 o
   5  12   4      991.19      913.05     39.55 o
   6  12   4      530.73      491.05     26.32 o
  -6  13   4       14.55       21.50     14.52 o
  -5  13   4        0.14       18.25     16.49 o
  -4  13   4       81.69       87.44      8.38 o
  -3  13   4        3.71       12.34     15.25 o
  -2  13   4        0.90       -1.18     10.11 o
  -1  13   4      104.69      126.54      8.11 o
   0  13   4      203.88      201.85      7.72 o
   1  13   4       23.48       26.05      6.62 o
   2  13   4      250.09      249.67     14.01 o
   3  13   4      504.64      487.52     20.06 o
   4  13   4      293.29      286.54     13.21 o
   5  13   4       17.13       19.39      9.88 o
   6  13   4       28.83       31.19     11.21 o
  -5  14   4       96.65      104.43     13.74 o
  -4  14   4      257.92      266.86     32.31 o
  -3  14   4      589.67      625.92     32.70 o
  -2  14   4      792.83      831.14     27.98 o
  -1  14   4      748.58      757.30     36.16 o
   0  14   4     1343.08     1418.42     64.59 o
   1  14   4     1644.42     1656.28     43.65 o
   2  14   4     1219.76     1284.57     47.82 o
   3  14   4     1167.88     1144.40     36.23 o
   4  14   4      476.77      425.41     20.65 o
   5  14   4      554.53      470.93     22.31 o
  -4  15   4      116.26      111.31     18.24 o
  -3  15   4        1.64        0.23     12.51 o
  -2  15   4      296.48      293.48     14.68 o
  -1  15   4       92.07       90.43      7.74 o
   0  15   4        2.84       -0.31      9.12 o
   1  15   4       37.08       38.10      5.92 o
   2  15   4      142.39      129.92      7.41 o
   3  15   4       36.11       26.09     17.27 o
   4  15   4        4.02       13.35     14.28 o
  -3  16   4       86.76      126.11     21.57 o
  -2  16   4      286.63      266.34     22.30 o
  -1  16   4      806.82      777.53     51.20 o
   0  16   4      999.60     1012.03     60.37 o
   1  16   4     1869.82     1943.32    106.20 o
   2  16   4     2011.15     1833.63    100.29 o
   3  16   4      956.74      864.95     51.21 o
  -2  17   4       46.32       74.36     19.87 o
  -1  17   4      210.49      198.18     27.89 o
   0  17   4        0.44       15.42     14.93 o
   1  17   4        0.79       -9.61     29.44 o
   2  17   4       79.87       85.92     16.56 o
  -9   1   5      177.43      156.85     15.16 o
  -8   1   5      533.81      508.83     34.97 o
  -7   1   5      101.17       91.77     12.42 o
  -6   1   5     3658.31     3893.02    100.17 o
  -5   1   5    11971.55    13188.62    321.45 o
  -4   1   5     5983.60     6228.42    112.18 o
  -3   1   5    14434.96    15587.47    373.92 o
  -2   1   5    13019.71    14260.74    244.22 o
  -1   1   5      670.67      633.26     14.14 o
   0   1   5    10596.48     8973.29    183.72 o
   1   1   5     3623.93     3463.46     55.80 o
   2   1   5     1275.72     1305.01     21.14 o
   3   1   5       45.71       56.16      4.62 o
   4   1   5      377.85      380.11      9.12 o
   5   1   5     1354.75     1413.94     41.40 o
   6   1   5      160.58      158.87     18.61 o
   7   1   5      939.23      947.75     28.67 o
   8   1   5     1782.15     1851.40     65.80 o
  -9   2   5      120.80      114.57     15.96 o
  -8   2   5       18.74       24.98      9.84 o
  -7   2   5      131.48      136.23     15.58 o
  -6   2   5       57.48       63.80      9.33 o
  -5   2   5       16.85        7.47     11.05 o
  -4   2   5       74.06       70.55      4.00 o
  -3   2   5     6035.00     6646.90    115.57 o
  -2   2   5      423.71      423.36      8.45 o
  -1   2   5       49.18       61.24      3.42 o
   0   2   5      248.29      232.15      6.55 o
   1   2   5     2854.09     2830.21     54.37 o
   2   2   5      458.17      462.87      7.78 o
   3   2   5      687.49      640.77     11.66 o
   4   2   5      244.45      236.62      7.84 o
   5   2   5       55.18       54.23      6.53 o
   6   2   5      321.16      317.28     12.37 o
   7   2   5      202.95      196.99     10.76 o
   8   2   5       34.03       20.28      9.62 o
  -8   3   5     1299.79     1336.89     96.84 o
  -7   3   5     1581.16     1536.40     42.64 o
  -6   3   5     4369.27     4647.69    122.47 o
  -5   3   5     7024.62     7627.34    209.10 o
  -4   3   5     2918.93     3142.53    106.71 o
  -3   3   5     2335.27     2453.68     46.38 o
  -2   3   5     1562.38     1615.57     41.67 o
  -1   3   5      824.02      798.86     30.58 o
   0   3   5     8841.82     7952.94    166.03 o
   1   3   5     3156.32     3108.71     48.21 o
   2   3   5      578.37      602.27     10.54 o
   3   3   5      195.44      187.12      4.38 o
   4   3   5      574.18      557.89     11.77 o
   5   3   5      864.94      890.21     20.95 o
   6   3   5       78.99       68.13      7.29 o
   7   3   5      616.75      572.57     20.53 o
   8   3   5      943.75      949.57     37.72 o
  -8   4   5       12.01       16.62     10.67 o
  -7   4   5      356.37      337.28     15.01 o
  -6   4   5      381.74      376.27     12.82 o
  -5   4   5     1357.42     1422.28     37.16 o
  -4   4   5       46.21       52.77      5.26 o
  -3   4   5      502.40      557.79     11.50 o
  -2   4   5      556.25      640.09     12.30 o
  -1   4   5       24.37       22.84      1.87 o
   0   4   5      774.05      755.20     14.37 o
   1   4   5      298.75      278.94      6.10 o
   2   4   5      818.37      820.40     13.86 o
   3   4   5      543.12      522.96      8.67 o
   4   4   5     1015.39     1009.47     20.33 o
   5   4   5        7.77        9.90      5.44 o
   6   4   5        0.84        3.07     10.44 o
   7   4   5       12.86       14.94      7.25 o
   8   4   5        0.14       10.10     11.98 o
  -8   5   5     1345.91     1336.09     48.64 o
  -7   5   5      990.07      976.67     33.26 o
  -6   5   5     3017.70     3196.17    114.35 o
  -5   5   5     2767.07     2894.94     75.23 o
  -4   5   5     1318.91     1346.41     30.44 o
  -3   5   5     9976.42    11181.64    559.47 o
  -2   5   5    15880.83    16131.69    558.28 o
  -1   5   5     7842.59     7579.77    145.18 o
   0   5   5     9464.75     9021.47    190.04 o
   1   5   5     3556.21     3328.93     67.63 o
   2   5   5      116.54      106.42      5.01 o
   3   5   5      509.83      545.53      8.97 o
   4   5   5     1677.74     1808.77     35.37 o
   5   5   5     3444.02     3593.06    129.30 o
   6   5   5     1067.46     1139.32     31.59 o
   7   5   5      613.57      643.46     23.62 o
   8   5   5      400.72      366.15     20.24 o
  -8   6   5       24.37       20.47      9.82 o
  -7   6   5        0.44       -4.78     12.72 o
  -6   6   5       37.53       35.28     10.99 o
  -5   6   5      446.32      424.56     13.35 o
  -4   6   5      485.82      493.15     21.71 o
  -3   6   5     2065.33     2216.27     42.62 o
  -2   6   5     3894.78     4075.56     69.55 o
  -1   6   5     1992.01     1952.43     34.36 o
   0   6   5      556.26      527.67     11.17 o
   1   6   5      159.52      137.19      5.18 o
   2   6   5      223.29      197.48      8.40 o
   3   6   5       61.41       59.15      5.79 o
   4   6   5     1048.32     1038.52     23.81 o
   5   6   5      648.70      638.80     15.78 o
   6   6   5        0.09        4.78      6.92 o
   7   6   5        7.10       26.37      9.90 o
   8   6   5      284.45      287.21     19.39 o
  -8   7   5     1643.32     1580.90     56.31 o
  -7   7   5     1272.45     1324.63     46.48 o
  -6   7   5     1134.16     1174.28     36.58 o
  -5   7   5     3140.68     3422.26     92.43 o
  -4   7   5      836.98      817.22     31.47 o
  -3   7   5     3462.89     3622.37     85.88 o
  -2   7   5     5038.25     5318.07    110.79 o
  -1   7   5      637.03      638.24     11.70 o
   0   7   5     2627.27     2630.78     44.31 o
   1   7   5      281.07      273.17      9.80 o
   2   7   5       17.87       18.59      2.44 o
   3   7   5      608.49      600.11     11.27 o
   4   7   5      135.40      135.22      4.48 o
   5   7   5     1208.07     1192.94     41.28 o
   6   7   5      375.25      347.30     14.30 o
   7   7   5      411.93      377.59     18.93 o
   8   7   5      332.32      295.86     17.35 o
  -8   8   5       67.55       49.29     13.33 o
  -7   8   5       46.75       34.11      9.77 o
  -6   8   5      494.58      498.83     19.48 o
  -5   8   5       16.01       14.33      7.86 o
  -4   8   5       37.53       33.06      4.93 o
  -3   8   5       54.13       43.41      3.23 o
  -2   8   5     1108.78     1116.16     24.52 o
  -1   8   5      570.62      544.76     16.78 o
   0   8   5       99.63       91.29      4.43 o
   1   8   5       91.46       71.15      4.61 o
   2   8   5      772.38      755.48     13.30 o
   3   8   5      431.89      436.10      8.43 o
   4   8   5      783.28      792.50     25.85 o
   5   8   5       14.27       16.18      4.87 o
   6   8   5       69.02       79.06      6.44 o
   7   8   5      148.72      146.82     11.90 o
  -7   9   5      406.33      345.70     34.21 o
  -6   9   5     1070.76     1098.95     33.54 o
  -5   9   5     1483.45     1538.39     42.95 o
  -4   9   5     2546.04     2749.64     67.01 o
  -3   9   5     6204.03     6545.45    193.70 o
  -2   9   5     5518.94     5705.10    161.83 o
  -1   9   5      472.88      501.27     16.43 o
   0   9   5       20.60       36.64      7.41 o
   1   9   5       63.24       70.49      5.15 o
   2   9   5       25.82       26.56      3.23 o
   3   9   5      572.57      587.88     12.58 o
   4   9   5       92.64       89.90      6.02 o
   5   9   5      598.82      617.25     16.89 o
   6   9   5      937.60      956.76     62.20 o
   7   9   5      851.33      806.07     49.69 o
  -7  10   5        0.17       13.45     15.90 o
  -6  10   5      136.59      142.63     12.72 o
  -5  10   5      238.55      268.31     12.32 o
  -4  10   5      411.22      434.80     29.96 o
  -3  10   5       93.47       74.76      4.07 o
  -2  10   5      914.87      897.63     26.68 o
  -1  10   5        4.84       18.28     34.60 o
   0  10   5      397.50      375.79      9.47 o
   1  10   5      265.67      246.24      7.72 o
   2  10   5        3.15        1.75      6.20 o
   3  10   5       70.03       73.93      3.74 o
   4  10   5       32.46       39.01      6.77 o
   5  10   5        3.99        6.84      5.45 o
   6  10   5        6.97        5.99      6.49 o
   7  10   5      267.27      258.42     21.65 o
  -7  11   5      246.93      222.55     21.23 o
  -6  11   5      304.77      292.42     34.74 o
  -5  11   5      996.63      971.67     44.83 o
  -4  11   5     3172.66     3392.81    103.72 o
  -3  11   5     4758.40     5285.24    221.86 o
  -2  11   5     3929.96     4264.88    117.50 o
  -1  11   5     1672.86     1750.32     52.72 o
   0  11   5      195.14      200.26      6.62 o
   1  11   5       31.49       38.74      4.62 o
   2  11   5       12.59       26.78     10.04 o
   3  11   5       98.09      102.34      7.24 o
   4  11   5       42.09       47.29      5.21 o
   5  11   5      558.43      549.78     22.01 o
   6  11   5      552.90      501.04     53.10 o
  -6  12   5       41.37       49.00     13.04 o
  -5  12   5       31.95       23.69     13.75 o
  -4  12   5        9.63       25.40     13.35 o
  -3  12   5       81.51       71.72      7.85 o
  -2  12   5       51.99       33.68      7.62 o
  -1  12   5       73.41       73.46     11.57 o
   0  12   5       31.40       28.43      5.64 o
   1  12   5     2186.96     2290.33     72.40 o
   2  12   5     1201.93     1216.87     31.62 o
   3  12   5      162.98      149.95      9.31 o
   4  12   5      190.40      184.64     11.18 o
   5  12   5      197.29      210.48     12.42 o
   6  12   5       60.47       54.20      9.85 o
  -6  13   5      703.43      750.07     45.48 o
  -5  13   5      937.47      907.11     50.71 o
  -4  13   5      637.45      647.32     24.43 o
  -3  13   5      480.30      441.97     29.56 o
  -2  13   5      314.47      320.87     17.02 o
  -1  13   5      146.77      147.33      9.19 o
   0  13   5      141.69      135.51     15.17 o
   1  13   5      116.77      104.10      8.29 o
   2  13   5       11.95       11.40      6.57 o
   3  13   5        0.53       -2.31      9.18 o
   4  13   5       20.26       30.90      7.64 o
   5  13   5        6.06       -1.68     11.65 o
  -5  14   5      484.06      480.27     23.72 o
  -4  14   5      285.03      283.40     14.18 o
  -3  14   5       33.56       43.08     10.88 o
  -2  14   5        6.81       18.48      6.89 o
  -1  14   5      356.38      356.21     15.25 o
   0  14   5      286.23      308.28     14.53 o
   1  14   5      294.70      324.80     18.63 o
   2  14   5      100.49      103.72      8.48 o
   3  14   5        5.42       -2.30     15.69 o
   4  14   5        7.66        5.90      8.53 o
   5  14   5      123.07      143.85     18.31 o
  -4  15   5      413.54      396.00     30.67 o
  -3  15   5      450.84      448.73     45.22 o
  -2  15   5      881.45      952.34     59.87 o
  -1  15   5      900.61     1070.23     32.87 o
   0  15   5      930.52     1028.69     31.35 o
   1  15   5      348.55      353.78     14.03 o
   2  15   5        4.58        6.21      8.79 o
   3  15   5      318.16      319.40     17.25 o
   4  15   5      262.47      240.57     16.47 o
  -3  16   5      117.18      105.70     16.60 o
  -2  16   5      274.78      313.75     27.60 o
  -1  16   5        7.42        5.18     12.45 o
   0  16   5        0.10       19.16     12.44 o
   1  16   5      247.00      249.69     13.52 o
   2  16   5       57.13       54.12     13.71 o
   3  16   5       18.82       25.89     13.49 o
  -1  17   5      546.19      555.30     37.26 o
   0  17   5      277.50      226.43     24.03 o
   1  17   5      213.79      186.83     14.27 o
   2  17   5        7.48       29.53     16.38 o
  -8   0   6      281.51      280.34     23.20 o
  -6   0   6       43.19       60.22     12.82 o
  -5   0   6     1254.70     1280.27     46.71 o
  -4   0   6        1.45        8.13      5.05 o
  -3   0   6      772.56      809.79     53.34 o
  -2   0   6      216.75      210.23      7.44 o
  -1   0   6    18216.95    18073.12    537.80 o
   2   0   6    20761.70    21716.06   1106.22 o
   3   0   6     8380.17     8490.13    293.30 o
   4   0   6     2572.57     2582.47     89.71 o
   5   0   6     1810.04     1830.44     69.58 o
   6   0   6     4697.71     4997.58    185.88 o
   7   0   6      956.16     1002.12     42.30 o
   8   0   6      512.25      495.56     35.20 o
  -8   1   6        0.72        9.09     17.80 o
  -7   1   6      103.72      113.39     12.99 o
  -6   1   6        1.72      -15.18     30.24 o
  -5   1   6       12.07       10.12      5.82 o
  -4   1   6      342.80      302.99     11.02 o
  -3   1   6      356.41      352.50      8.31 o
  -2   1   6        0.41       18.31     15.22 o
  -1   1   6     1630.88     1519.24     29.53 o
   0   1   6       14.28       12.90      1.98 o
   1   1   6     1202.33     1092.15     18.32 o
   2   1   6     1305.90     1314.93     24.47 o
   3   1   6       41.58       36.12      1.97 o
   4   1   6     1106.91     1139.94     28.21 o
   5   1   6     1226.39     1281.17     33.72 o
   6   1   6      109.01       85.71      9.85 o
   7   1   6       16.57        9.78      8.09 o
   8   1   6       38.49       33.23     12.58 o
  -8   2   6      352.35      324.36     41.47 o
  -7   2   6      343.03      295.17     13.59 o
  -6   2   6      684.89      751.69     80.47 o
  -5   2   6      215.68      212.86     14.30 o
  -4   2   6     1199.61     1238.81     27.81 o
  -3   2   6     5251.50     5599.37    154.86 o
  -2   2   6      674.56      762.70     15.77 o
  -1   2   6     6890.81     6718.11    146.94 o
   0   2   6    20528.15    18666.54    377.34 o
   1   2   6    10672.72    10355.95    175.28 o
   2   2   6    10085.49    10131.57    168.72 o
   3   2   6     4741.05     4792.11     70.53 o
   4   2   6      100.35      110.24      6.08 o
   5   2   6     5767.97     6031.80    151.32 o
   6   2   6     3050.87     3274.70     90.36 o
   7   2   6     1056.97     1100.65     35.33 o
   8   2   6      845.30      844.57     34.55 o
  -8   3   6        0.85       -3.40     17.10 o
  -7   3   6      445.77      421.64     17.01 o
  -6   3   6       44.76       65.52     10.24 o
  -5   3   6        9.40        7.23      8.36 o
  -4   3   6      133.91      135.68      6.44 o
  -3   3   6      276.91      263.71      6.16 o
  -2   3   6      927.29      918.87     18.09 o
  -1   3   6     3343.63     3178.02     74.44 o
   0   3   6       67.73       56.64      7.06 o
   1   3   6      605.08      554.99      9.21 o
   2   3   6     1476.78     1343.91     26.58 o
   3   3   6      860.60      880.58     14.08 o
   4   3   6       34.80       36.42      3.32 o
   5   3   6      258.80      244.69     12.08 o
   6   3   6      376.73      370.77     17.64 o
   7   3   6       32.98       30.19     20.73 o
   8   3   6      214.49      259.45     18.99 o
  -8   4   6      692.59      596.57     31.31 o
  -7   4   6      216.34      230.94     35.60 o
  -6   4   6        7.05        3.40      8.67 o
  -5   4   6       10.56       -0.81      6.72 o
  -4   4   6     1760.89     1830.24     36.65 o
  -3   4   6     4567.06     4803.75     88.04 o
  -2   4   6      338.55      365.31     17.69 o
  -1   4   6     4958.87     4764.44    216.85 o
   0   4   6    12853.59    11961.09    447.51 o
   1   4   6     2720.71     2467.20     38.24 o
   2   4   6    19376.30    19268.01    716.17 o
   3   4   6    14100.52    14625.52    478.88 o
   4   4   6     3492.55     3616.59     72.31 o
   5   4   6     3893.73     4126.51     87.14 o
   6   4   6     1400.82     1415.90     40.62 o
   7   4   6       79.43      100.65     16.99 o
   8   4   6      362.97      352.82     18.53 o
  -8   5   6       43.58       45.99     13.59 o
  -7   5   6       11.51       17.34      7.97 o
  -6   5   6       41.80       36.38      8.62 o
  -5   5   6        2.81        2.51      7.01 o
  -4   5   6      814.50      829.29     47.68 o
  -3   5   6       45.97       18.47     13.81 o
  -2   5   6      193.89      191.69     14.44 o
  -1   5   6       16.46       21.46      5.26 o
   0   5   6     2697.04     2774.75     51.58 o
   1   5   6        2.30        0.75      2.29 o
   2   5   6     3642.82     3732.93     70.70 o
   3   5   6       39.08       22.07      4.33 o
   4   5   6       11.82       13.96      3.07 o
   5   5   6       24.51       25.68      9.97 o
   6   5   6      361.73      345.00     13.97 o
   7   5   6       28.52       21.61     13.58 o
   8   5   6       74.18       69.25     11.36 o
  -8   6   6      355.45      322.43     32.80 o
  -7   6   6      258.53      236.47     26.49 o
  -6   6   6       10.01       10.64     12.11 o
  -5   6   6       85.37       88.70     14.94 o
  -4   6   6      276.33      278.71     20.24 o
  -3   6   6     2993.27     3143.44     73.20 o
  -2   6   6     1979.84     2056.45     35.62 o
  -1   6   6     4490.27     4375.91    136.67 o
   0   6   6     5601.42     5584.49    121.71 o
   1   6   6     4341.29     4211.31     76.62 o
   2   6   6    11566.61    11504.90    220.99 o
   3   6   6    13173.26    14112.09    407.34 o
   4   6   6     6367.12     6473.29    154.55 o
   5   6   6     3000.42     3161.68     69.93 o
   6   6   6      613.98      602.77     21.05 o
   7   6   6        0.62       -9.64     25.47 o
   8   6   6      111.80      100.33     13.45 o
  -8   7   6        9.76       -4.21     26.18 o
  -7   7   6       34.65       35.99     16.17 o
  -6   7   6      602.07      540.15     17.29 o
  -5   7   6      154.68      142.94     11.55 o
  -4   7   6     1216.72     1241.85     30.49 o
  -3   7   6     1455.95     1470.60     33.61 o
  -2   7   6     1439.30     1409.56     25.92 o
  -1   7   6     1626.30     1616.08     27.67 o
   0   7   6      518.35      490.14     11.36 o
   1   7   6       44.54       46.88      2.43 o
   2   7   6      367.37      334.34      9.53 o
   3   7   6      208.61      194.39      5.25 o
   4   7   6        0.82        4.62      5.69 o
   5   7   6        0.52        0.05      6.35 o
   6   7   6      174.70      162.26      8.17 o
   7   7   6        0.12        3.77      9.32 o
  -7   8   6       20.09       22.00      8.95 o
  -6   8   6      179.33      182.65     11.23 o
  -5   8   6        1.96       13.80      5.92 o
  -4   8   6      387.48      360.01     15.14 o
  -3   8   6     2727.77     2759.60     65.64 o
  -2   8   6     4160.60     4273.59     99.27 o
  -1   8   6     4191.03     4257.07    100.90 o
   0   8   6     2474.72     2443.92     52.13 o
   1   8   6     1145.92     1127.43     23.69 o
   2   8   6     1116.08     1046.40     32.10 o
   3   8   6     4165.86     4202.71    128.47 o
   4   8   6     2628.40     2767.63     62.67 o
   5   8   6     2851.98     2848.26    114.72 o
   6   8   6      823.90      847.43     22.81 o
   7   8   6      226.37      239.58     23.89 o
  -7   9   6      285.33      303.32     28.26 o
  -6   9   6        1.29        1.17     10.38 o
  -5   9   6       68.10       80.34     11.32 o
  -4   9   6      120.02      105.80      7.29 o
  -3   9   6       85.29       76.46      3.89 o
  -2   9   6        1.22        4.26      2.86 o
  -1   9   6        4.57        8.97      7.30 o
   0   9   6      135.39      132.38      5.44 o
   1   9   6      434.21      426.40     12.64 o
   2   9   6       57.12       49.26      3.77 o
   3   9   6        0.14        1.37      2.68 o
   4   9   6      226.32      209.83      8.70 o
   5   9   6      845.97      856.45     38.95 o
   6   9   6       52.09       61.16      6.52 o
   7   9   6        9.22       18.37     19.10 o
  -7  10   6        9.09       35.73     13.49 o
  -6  10   6      191.74      206.14     13.18 o
  -5  10   6      645.65      629.54     24.55 o
  -4  10   6      392.71      416.59     15.01 o
  -3  10   6      569.19      596.00     33.09 o
  -2  10   6     1987.25     2006.45     70.28 o
  -1  10   6     5973.75     6304.10    162.09 o
   0  10   6     6731.99     7063.09    192.42 o
   1  10   6     1434.06     1366.69     32.02 o
   2  10   6     4598.04     4459.22    101.49 o
   3  10   6     3637.21     3616.18     87.20 o
   4  10   6     2688.84     2642.17     74.15 o
   5  10   6     1298.47     1333.64     37.53 o
   6  10   6      590.12      550.21     38.47 o
   7  10   6       90.56       84.70     19.09 o
  -6  11   6       48.75       34.77     11.78 o
  -5  11   6       10.26       16.56      8.33 o
  -4  11   6      232.52      227.72     10.50 o
  -3  11   6       11.23       17.05      3.81 o
  -2  11   6        0.87       -2.13      7.91 o
  -1  11   6     2037.58     2151.95     62.48 o
   0  11   6       96.35       74.50     11.50 o
   1  11   6      129.69      133.33      6.02 o
   2  11   6      269.98      230.99      9.19 o
   3  11   6      609.16      573.81     24.50 o
   4  11   6       72.94       62.51      9.36 o
   5  11   6       24.40       28.11      9.32 o
   6  11   6       20.94       19.99      8.57 o
  -6  12   6       28.83       41.63     14.12 o
  -5  12   6        0.57        8.46     14.02 o
  -4  12   6       19.76       23.32      9.64 o
  -3  12   6      280.45      251.08     12.46 o
  -2  12   6     1003.38     1046.11     31.40 o
  -1  12   6     1945.24     2076.23     80.55 o
   0  12   6     1908.40     1963.83     82.00 o
   1  12   6     2080.09     2107.54     48.71 o
   2  12   6     1195.50     1192.06     35.38 o
   3  12   6     1160.98     1144.17     35.94 o
   4  12   6      444.34      419.31     18.70 o
   5  12   6     1029.01      955.44     38.22 o
   6  12   6      308.47      330.81     28.36 o
  -5  13   6       16.37       30.37     18.20 o
  -4  13   6        7.17        1.94      8.81 o
  -3  13   6      340.76      363.35     16.75 o
  -2  13   6       77.85       78.36      8.38 o
  -1  13   6      504.46      502.80     17.73 o
   0  13   6      174.17      190.75     19.39 o
   1  13   6      157.04      147.56     11.16 o
   2  13   6       74.42       99.85      6.83 o
   3  13   6      334.54      334.22     15.48 o
   4  13   6        3.86        3.70      8.03 o
   5  13   6       76.15       78.03      9.70 o
  -5  14   6      104.50       98.01     22.37 o
  -4  14   6      308.83      314.84     17.22 o
  -3  14   6      280.28      274.77     15.17 o
  -2  14   6      359.81      389.25     16.56 o
  -1  14   6      379.46      352.62     30.45 o
   0  14   6      738.28      764.92     28.31 o
   1  14   6     1324.19     1377.24     35.28 o
   2  14   6     1145.00     1108.98     32.37 o
   3  14   6      941.25      918.86     38.70 o
   4  14   6      947.51      877.66     37.69 o
   5  14   6      125.79      115.53     13.25 o
  -4  15   6       67.69       90.23     26.50 o
  -3  15   6      186.96      198.13     18.71 o
  -2  15   6       47.07       32.43      7.84 o
  -1  15   6       68.51       75.58      9.58 o
   0  15   6        4.96        2.21     11.30 o
   1  15   6        4.84        6.58      7.07 o
   2  15   6       65.34       91.36      8.31 o
   3  15   6        1.13       -1.59     13.07 o
   4  15   6        8.01        0.03     12.82 o
  -3  16   6       40.55       29.33     14.77 o
  -2  16   6      132.86      113.38     16.78 o
  -1  16   6       99.71      105.68     18.57 o
   0  16   6      554.00      503.19     34.18 o
   1  16   6     1649.23     1613.18     86.75 o
   2  16   6     1364.20     1356.05     65.05 o
   3  16   6      810.98      810.18     48.95 o
  -1  17   6      185.53      197.55     23.51 o
   0  17   6       29.33       20.97     20.49 o
   1  17   6        0.79       -1.86     19.73 o
  -8   1   7     1265.65     1258.91     47.15 o
  -7   1   7     1003.41      963.88     30.61 o
  -6   1   7     2530.60     2584.39     71.78 o
  -5   1   7     1683.80     1717.81     46.20 o
  -4   1   7     1028.49     1036.46     39.39 o
  -3   1   7    10025.69    10877.76    445.35 o
  -2   1   7    20335.29    21363.65    745.63 o
  -1   1   7    16341.54    15841.28    285.17 o
   0   1   7    17210.05    15126.60    284.98 o
   1   1   7      489.25      492.98      9.58 o
   2   1   7     1608.18     1657.59     31.81 o
   3   1   7       24.49       22.40      3.65 o
   4   1   7        9.80       23.07      2.38 o
   5   1   7      126.05      135.82      6.93 o
   6   1   7        0.41       -7.10     18.49 o
   7   1   7      908.33      933.91     32.37 o
   8   1   7      900.63      822.77     34.72 o
  -8   2   7        0.85        1.55     10.36 o
  -7   2   7      368.64      426.01     17.97 o
  -6   2   7      442.42      432.02     27.78 o
  -5   2   7      506.24      526.94     18.18 o
  -4   2   7        5.31        6.44      4.79 o
  -3   2   7     1965.37     2120.86     41.01 o
  -2   2   7      155.22      110.84      3.69 o
  -1   2   7       50.61       50.18      5.90 o
   0   2   7     2525.41     2303.88     44.96 o
   1   2   7       42.78       59.80      3.41 o
   2   2   7      221.39      216.71      7.50 o
   3   2   7     1758.85     1747.24     29.94 o
   4   2   7     1626.38     1630.44     31.57 o
   5   2   7        4.62        8.04      6.76 o
   6   2   7       38.97       45.82      8.03 o
   7   2   7       75.18       69.25      9.57 o
   8   2   7       15.61        4.16     19.14 o
  -8   3   7     1361.20     1229.26     46.21 o
  -7   3   7     1094.54     1094.08     32.42 o
  -6   3   7     4141.98     4414.87    119.12 o
  -5   3   7     6117.96     6845.68    168.74 o
  -4   3   7      636.65      676.80     35.67 o
  -3   3   7     7246.20     7953.61    163.77 o
  -2   3   7     6877.18     7072.26    203.77 o
  -1   3   7      833.62      855.77     21.92 o
   0   3   7     3137.96     2823.83     49.72 o
   1   3   7     1050.62      995.85     16.97 o
   2   3   7       74.29       71.78      4.75 o
   3   3   7     1958.03     1910.90     35.44 o
   4   3   7      139.10      145.21      4.03 o
   5   3   7      147.83      139.12      7.66 o
   6   3   7       29.23       35.01     16.73 o
   7   3   7      777.05      733.26     31.17 o
   8   3   7      433.80      408.18     20.34 o
  -8   4   7       13.86        8.55     12.02 o
  -7   4   7        0.14        7.28     10.16 o
  -6   4   7      355.57      328.95     13.09 o
  -5   4   7      307.90      315.66     11.86 o
  -4   4   7      981.43      996.01     28.17 o
  -3   4   7      719.28      690.96     15.68 o
  -2   4   7     5411.78     5722.02    111.78 o
  -1   4   7      455.96      444.99     15.02 o
   0   4   7     2175.60     2030.93     35.37 o
   1   4   7     4634.84     4540.08     87.68 o
   2   4   7      375.89      359.31      6.35 o
   3   4   7       93.23       86.05      5.98 o
   4   4   7      371.80      373.04      7.55 o
   5   4   7       18.04       12.76      5.55 o
   6   4   7      102.37      108.03     22.31 o
   7   4   7       17.06       16.98     12.41 o
   8   4   7        5.62       20.96     14.60 o
  -8   5   7      148.41      142.18     13.48 o
  -7   5   7      125.19      127.03     10.09 o
  -6   5   7     2565.11     2610.62     71.27 o
  -5   5   7     5999.38     6638.40    175.93 o
  -4   5   7     6316.24     6943.65    179.47 o
  -3   5   7     9062.34     9408.29    359.82 o
  -2   5   7     4997.26     5007.18    166.96 o
  -1   5   7     1144.11     1124.96     36.51 o
   0   5   7    12222.27    11587.00    557.80 o
   1   5   7     4102.22     3982.43     89.09 o
   2   5   7     1217.24     1110.07     20.35 o
   3   5   7      895.27      925.84     17.62 o
   4   5   7      438.20      447.72      9.36 o
   5   5   7     2199.69     2306.83     54.96 o
   6   5   7      664.19      624.40     21.62 o
   7   5   7      489.60      492.62     64.43 o
   8   5   7      582.02      555.67     56.12 o
  -8   6   7       99.29      116.64     13.85 o
  -7   6   7        0.46        2.21     15.84 o
  -6   6   7      346.44      330.89     13.75 o
  -5   6   7      194.56      182.80     13.66 o
  -4   6   7      384.96      399.58     10.96 o
  -3   6   7       65.24       61.42      3.50 o
  -2   6   7      282.18      244.01      9.94 o
  -1   6   7        0.01        2.07      3.63 o
   0   6   7      684.37      721.39     17.15 o
   1   6   7     4022.10     3993.46     88.33 o
   2   6   7      202.48      166.28      6.65 o
   3   6   7      548.11      535.60     12.07 o
   4   6   7      834.04      827.87     15.75 o
   5   6   7      284.55      285.36      9.31 o
   6   6   7       63.61       64.83      6.19 o
   7   6   7       19.68       18.11     17.22 o
  -8   7   7      400.65      395.95     24.32 o
  -7   7   7      423.23      429.93     21.77 o
  -6   7   7     1922.78     1987.50     56.15 o
  -5   7   7     3971.91     4126.83    117.48 o
  -4   7   7     3850.59     4192.89     96.56 o
  -3   7   7     4111.76     4310.99    101.99 o
  -2   7   7     1666.86     1757.04     63.95 o
  -1   7   7      234.19      259.40     15.34 o
   0   7   7      173.55      167.87      6.06 o
   1   7   7     2812.04     2805.84     52.17 o
   2   7   7     1084.28     1086.26     19.76 o
   3   7   7      976.15      939.93     20.87 o
   4   7   7       79.93       85.86      6.58 o
   5   7   7      528.37      473.15     13.14 o
   6   7   7       68.85       67.37      7.61 o
   7   7   7      428.22      383.28     18.25 o
  -7   8   7      118.17      105.74     11.79 o
  -6   8   7        3.61        6.86      9.08 o
  -5   8   7      142.48      154.08     16.53 o
  -4   8   7      131.83      126.01      6.33 o
  -3   8   7      558.63      544.11     15.62 o
  -2   8   7      101.05       91.39      4.63 o
  -1   8   7        8.48        4.03      8.29 o
   0   8   7      294.59      274.50      8.96 o
   1   8   7      170.38      166.98     17.68 o
   2   8   7       99.88       99.52      6.75 o
   3   8   7       56.35       88.94     11.82 o
   4   8   7        1.51        6.46      3.34 o
   5   8   7      114.26      108.38      5.74 o
   6   8   7        3.18        6.33      5.38 o
   7   8   7      234.71      254.93     16.90 o
  -7   9   7      310.91      282.16     15.42 o
  -6   9   7      690.03      633.36     28.84 o
  -5   9   7     1750.28     1843.57     56.40 o
  -4   9   7     2635.13     2729.72     87.07 o
  -3   9   7     4222.51     4516.85    123.48 o
  -2   9   7     2214.26     2227.87    112.37 o
  -1   9   7      842.06      858.06     23.86 o
   0   9   7     2895.53     2836.18    139.09 o
   1   9   7      836.12      833.51     19.79 o
   2   9   7      276.26      287.95     10.80 o
   3   9   7       42.41       46.36      7.23 o
   4   9   7      196.80      206.56      7.90 o
   5   9   7      336.40      325.66     11.94 o
   6   9   7       24.46       22.61      7.40 o
   7   9   7       19.34       10.34     18.34 o
  -7  10   7        3.22        4.03     12.10 o
  -6  10   7       17.90        6.34      7.91 o
  -5  10   7      200.51      225.36     10.89 o
  -4  10   7        0.15      -11.42     25.69 o
  -3  10   7       40.48       48.17      8.12 o
  -2  10   7       43.82       36.38      8.34 o
  -1  10   7        2.35       17.36      8.24 o
   0  10   7        6.95       -9.14     31.00 o
   1  10   7      892.09      885.10     22.63 o
   2  10   7      131.57      125.64      6.39 o
   3  10   7      119.46      113.28     17.35 o
   4  10   7       73.71       78.38      6.03 o
   5  10   7       25.98       25.81      7.94 o
   6  10   7       51.42       56.69     20.54 o
  -6  11   7      224.99      228.27     22.09 o
  -5  11   7      894.65      966.24     40.90 o
  -4  11   7      902.41     1001.84     41.06 o
  -3  11   7     2848.93     3010.78    121.17 o
  -2  11   7     4031.41     4463.23    182.09 o
  -1  11   7     1912.95     2021.71     67.42 o
   0  11   7     2583.54     2782.99     81.81 o
   1  11   7     1204.01     1194.60     33.77 o
   2  11   7       35.22       40.23      4.75 o
   3  11   7       58.53       59.24     12.33 o
   4  11   7      434.46      438.84     16.77 o
   5  11   7      217.69      179.72     11.73 o
   6  11   7       44.90       31.67     15.24 o
  -6  12   7      188.60      209.91     26.46 o
  -5  12   7       72.31       80.83     14.34 o
  -4  12   7        8.40       25.21      9.64 o
  -3  12   7      381.26      393.31     16.45 o
  -2  12   7       72.07       76.49      7.85 o
  -1  12   7        4.35       -1.99      6.92 o
   0  12   7        5.99        5.48      5.95 o
   1  12   7      968.33      942.44     24.17 o
   2  12   7       34.15       43.80      9.99 o
   3  12   7       44.58       36.91      7.36 o
   4  12   7      307.25      307.46     28.07 o
   5  12   7       32.65       27.61      8.30 o
   6  12   7       38.65       41.89     21.50 o
  -5  13   7      602.30      640.79     36.63 o
  -4  13   7      712.64      694.56     57.21 o
  -3  13   7      591.19      593.98     22.27 o
  -2  13   7      454.94      436.76     16.80 o
  -1  13   7      581.59      611.32     22.43 o
   0  13   7      103.80      100.45      8.91 o
   1  13   7      209.13      205.11     11.40 o
   2  13   7       45.04       50.13      6.38 o
   3  13   7       11.79        5.61      8.84 o
   4  13   7       17.40       32.01      8.98 o
   5  13   7       17.57       12.45      9.20 o
  -5  14   7      268.11      261.20     22.39 o
  -4  14   7      120.10      119.82     12.38 o
  -3  14   7        3.74       -2.26     14.76 o
  -2  14   7      252.35      283.13     17.99 o
  -1  14   7        0.02        4.41     12.48 o
   0  14   7        7.14       15.70      7.92 o
   1  14   7        0.17       -2.68     14.20 o
   2  14   7      192.15      207.01     10.69 o
   3  14   7      190.76      195.85     16.68 o
   4  14   7       96.11       73.53     13.24 o
  -4  15   7      961.50      960.57     57.57 o
  -3  15   7      426.36      419.77     21.34 o
  -2  15   7      716.45      733.79     32.29 o
  -1  15   7      910.62     1008.61     50.63 o
   0  15   7      584.06      585.68     25.25 o
   1  15   7      212.31      224.05     21.45 o
   2  15   7      147.22      147.73     11.40 o
   3  15   7        0.17       12.87     11.92 o
  -2  16   7        0.56       -8.62     67.11 o
  -1  16   7       31.95       22.23     14.94 o
   0  16   7       13.18       14.97     13.52 o
   1  16   7      230.48      242.46     21.27 o
   2  16   7        2.25        0.73      5.85 o
  -8   0   8      708.92      681.76     36.81 o
  -7   0   8       96.48       79.32     14.37 o
  -6   0   8      412.31      421.92     22.57 o
  -5   0   8      148.10      156.00     12.01 o
  -4   0   8      313.29      330.70     15.07 o
  -3   0   8      697.57      743.29     20.24 o
  -2   0   8      848.07      951.73     37.00 o
  -1   0   8     9033.01     8671.80    249.66 o
   0   0   8    16133.13    14485.92    387.39 o
   1   0   8    10088.31     9807.04    590.09 o
   2   0   8    20596.81    21605.66    939.07 o
   3   0   8     7782.18     7829.86    273.00 o
   4   0   8     1977.81     2000.15     73.80 o
   5   0   8     7499.84     7738.36    295.39 o
   6   0   8     1440.10     1698.63     66.58 o
   7   0   8       76.30       79.63     15.26 o
   8   0   8      308.72      315.95     27.03 o
  -8   1   8      230.08      208.13     13.67 o
  -7   1   8      134.85      132.65     28.17 o
  -6   1   8       94.59       79.43      8.76 o
  -5   1   8      326.30      337.84     12.25 o
  -4   1   8        2.35        2.42      5.52 o
  -3   1   8     1104.17     1093.52     28.33 o
  -2   1   8       45.55       42.70      8.16 o
  -1   1   8      303.64      265.02      6.54 o
   0   1   8      268.79      245.79     16.48 o
   1   1   8      186.79      170.52      5.27 o
   2   1   8      970.03      896.79     24.79 o
   3   1   8     1338.72     1341.35     30.26 o
   4   1   8      287.90      287.04     11.17 o
   5   1   8       71.36       79.92      5.27 o
   6   1   8      117.20      120.77     19.76 o
   7   1   8       23.15       23.45     10.30 o
   8   1   8       20.91       25.02     11.77 o
  -8   2   8      697.29      585.08     26.40 o
  -7   2   8        0.47       -6.23     29.37 o
  -6   2   8      244.05      241.24     11.26 o
  -5   2   8       30.97       31.33      6.05 o
  -4   2   8      242.16      249.01     10.20 o
  -3   2   8     1562.11     1583.31     35.78 o
  -2   2   8      349.52      341.68      7.85 o
  -1   2   8     6129.65     6051.75    166.71 o
   0   2   8    12442.97    11469.22    257.04 o
   1   2   8     1467.45     1397.96     23.09 o
   2   2   8     4573.47     4636.04    125.73 o
   3   2   8     4576.51     4738.46    101.10 o
   4   2   8     2661.17     2764.11     62.89 o
   5   2   8     3908.48     4081.65     84.25 o
   6   2   8     1605.30     1655.64     46.04 o
   7   2   8      275.77      297.15     21.36 o
   8   2   8      491.44      531.04     27.62 o
  -8   3   8       58.28       53.25     11.31 o
  -7   3   8      119.92      116.62     21.72 o
  -6   3   8        4.60      -12.68     38.57 o
  -5   3   8      421.84      459.80     24.41 o
  -4   3   8     2611.83     2713.24     86.40 o
  -3   3   8      155.97      139.90     10.25 o
  -2   3   8      690.94      690.65     14.03 o
  -1   3   8     1056.61      965.07     29.75 o
   0   3   8     1462.43     1515.80     28.12 o
   1   3   8      220.82      216.45      6.44 o
   2   3   8      234.11      214.54      6.51 o
   3   3   8      131.40      132.20      5.50 o
   4   3   8       12.23       18.16      2.60 o
   5   3   8      128.86      122.87      5.37 o
   6   3   8        4.15       -0.21      9.34 o
   7   3   8       65.51       81.27      9.79 o
   8   3   8        4.33       -8.84     30.13 o
  -8   4   8      394.19      359.08     24.62 o
  -7   4   8      582.41      562.08     20.67 o
  -6   4   8       43.22       48.07      8.40 o
  -5   4   8      874.00      916.01     52.38 o
  -4   4   8       49.89       61.79     12.45 o
  -3   4   8     1632.44     1681.20     39.17 o
  -2   4   8     1445.21     1461.85     44.93 o
  -1   4   8     7394.15     6908.89    340.32 o
   0   4   8     5124.30     4888.38     84.34 o
   1   4   8     3237.24     3233.84     54.09 o
   2   4   8     4726.91     4619.68     95.93 o
   3   4   8     5281.66     5533.02    102.25 o
   4   4   8     2998.58     3013.72     71.05 o
   5   4   8     4302.98     4617.04    106.96 o
   6   4   8     2262.26     2442.78     72.13 o
   7   4   8      304.34      320.81     36.06 o
   8   4   8      284.33      295.18     18.93 o
  -8   5   8       78.90       80.75     11.95 o
  -7   5   8       32.95       26.09     10.44 o
  -6   5   8        5.46       17.19      8.96 o
  -5   5   8      240.05      213.57     10.68 o
  -4   5   8      594.34      609.38     16.25 o
  -3   5   8       50.94       44.69      9.81 o
  -2   5   8      449.49      438.68     12.37 o
  -1   5   8       28.13       29.73      5.43 o
   0   5   8        1.13        2.15      2.64 o
   1   5   8      364.51      323.33      6.77 o
   2   5   8      245.66      254.33      6.46 o
   3   5   8      331.01      375.67     10.90 o
   4   5   8       36.08       22.63      2.93 o
   5   5   8       63.74       59.33      4.55 o
   6   5   8       75.58       58.91      8.88 o
   7   5   8       47.49       42.01     12.25 o
  -8   6   8      181.62      182.84     15.80 o
  -7   6   8      413.13      428.33     35.12 o
  -6   6   8      620.88      635.22     47.14 o
  -5   6   8      869.09      903.15     29.06 o
  -4   6   8       14.93       13.73      5.47 o
  -3   6   8     1758.07     1789.57     52.38 o
  -2   6   8      809.84      788.48     23.71 o
  -1   6   8     2945.73     2947.43    109.18 o
   0   6   8     4844.17     5034.19    157.67 o
   1   6   8     1805.03     1740.55     46.28 o
   2   6   8     7574.48     7364.42    158.22 o
   3   6   8     5732.77     5659.12    132.28 o
   4   6   8     2276.96     2364.83     52.21 o
   5   6   8     3250.83     3465.12    124.84 o
   6   6   8     1030.85     1035.97     35.93 o
   7   6   8      434.89      473.34     24.06 o
  -7   7   8       79.47      102.31     11.88 o
  -6   7   8       37.45       38.91      8.54 o
  -5   7   8        6.28        0.90      5.67 o
  -4   7   8        3.04        0.01      5.96 o
  -3   7   8      115.91      119.39      8.20 o
  -2   7   8       80.03       78.63      7.19 o
  -1   7   8     2138.12     2184.57     44.55 o
   0   7   8     1666.19     1649.12     41.24 o
   1   7   8      866.55      927.14     30.98 o
   2   7   8      229.44      182.27      6.64 o
   3   7   8     1104.52     1007.91     23.06 o
   4   7   8      282.73      291.91      8.20 o
   5   7   8        3.01        4.78      7.39 o
   6   7   8        4.99       20.75      7.80 o
   7   7   8       58.70       69.60     11.88 o
  -7   8   8      122.00      107.67     12.56 o
  -6   8   8       52.53       57.15      8.21 o
  -5   8   8        3.95        5.62      9.60 o
  -4   8   8      871.56      939.02     26.01 o
  -3   8   8     2442.40     2598.52     56.43 o
  -2   8   8      781.19      797.41     64.44 o
  -1   8   8     1289.85     1282.38    101.97 o
   0   8   8     1320.02     1278.47     44.39 o
   1   8   8      834.99      855.80     25.23 o
   2   8   8     4505.95     4345.85     86.90 o
   3   8   8     2920.03     2926.15     61.25 o
   4   8   8      661.29      694.29     18.49 o
   5   8   8      778.68      769.83     31.67 o
   6   8   8      533.25      456.50     22.15 o
   7   8   8      441.97      394.34     19.57 o
  -7   9   8      232.59      214.23     13.98 o
  -6   9   8       41.34       33.43      7.53 o
  -5   9   8       33.60       39.38      6.14 o
  -4   9   8      125.59      155.24     10.84 o
  -3   9   8      637.09      646.70     21.94 o
  -2   9   8       74.71       71.20      6.74 o
  -1   9   8      271.81      220.66      9.48 o
   0   9   8      665.81      658.65     19.83 o
   1   9   8      106.90       88.48      8.98 o
   2   9   8       89.83       98.51      5.03 o
   3   9   8       88.15       97.44      5.38 o
   4   9   8       12.99       18.46      4.79 o
   5   9   8      147.90      143.59      7.82 o
   6   9   8        9.11       26.08     12.16 o
  -6  10   8       13.21       20.71     13.54 o
  -5  10   8       42.28       53.67      7.62 o
  -4  10   8       10.94       14.23      7.19 o
  -3  10   8       10.33       10.77      4.16 o
  -2  10   8        1.48        0.92      8.74 o
  -1  10   8      241.20      219.45      8.96 o
   0  10   8     1524.99     1576.20     66.41 o
   1  10   8     5672.32     6014.09    185.96 o
   2  10   8     6608.07     6909.35    220.75 o
   3  10   8     4019.33     4065.39    149.42 o
   4  10   8     1014.78      976.70     57.07 o
   5  10   8      443.77      376.33     34.51 o
   6  10   8      330.02      285.05     23.08 o
  -6  11   8       53.65       55.68     15.05 o
  -5  11   8        4.48       -2.24     26.74 o
  -4  11   8       38.77       57.98     17.11 o
  -3  11   8      116.29      115.85     13.65 o
  -2  11   8      463.92      487.30     16.69 o
  -1  11   8      630.06      665.68     38.17 o
   0  11   8        1.17       -5.56     14.60 o
   1  11   8        2.16        1.24     10.42 o
   2  11   8      256.24      234.38      8.42 o
   3  11   8       51.04       77.57      7.04 o
   4  11   8      318.99      320.19     17.36 o
   5  11   8        7.46       29.63     17.87 o
   6  11   8      179.22      181.39     18.12 o
  -6  12   8        0.77      -40.38    143.11 o
  -5  12   8        5.63       16.57     12.35 o
  -4  12   8       50.99       36.14     10.16 o
  -3  12   8      298.25      308.25     19.61 o
  -2  12   8      180.20      167.06     16.51 o
  -1  12   8      151.52      156.61      9.77 o
   0  12   8     1055.22     1068.02     35.26 o
   1  12   8     1165.32     1292.40     57.89 o
   2  12   8     1595.36     1650.26     40.81 o
   3  12   8     1680.52     1653.93     68.17 o
   4  12   8      877.69      840.48     40.96 o
   5  12   8      226.38      198.24     17.33 o
  -5  13   8       30.00       38.00     20.84 o
  -4  13   8      473.54      514.29     34.97 o
  -3  13   8       10.50        6.48      9.97 o
  -2  13   8      149.62      170.76     12.15 o
  -1  13   8      121.90      108.47     10.25 o
   0  13   8      310.84      327.48     14.40 o
   1  13   8       78.55       65.23      8.86 o
   2  13   8       40.15       35.09      5.70 o
   3  13   8      317.56      382.21     25.59 o
   4  13   8       53.77       60.15     10.32 o
   5  13   8       63.45       75.71     21.22 o
  -4  14   8        4.63       17.15     17.33 o
  -3  14   8      112.72       75.61     11.54 o
  -2  14   8      462.04      457.09     22.71 o
  -1  14   8      716.63      737.92     28.12 o
   0  14   8      476.81      514.64     28.97 o
   1  14   8      454.99      475.41     18.39 o
   2  14   8      529.23      553.39     47.92 o
   3  14   8      398.77      420.96     19.93 o
   4  14   8      477.55      461.06     23.60 o
  -3  15   8       50.54       57.94     15.23 o
  -2  15   8        8.46       -1.75     11.32 o
  -1  15   8       34.97       32.58      9.86 o
   0  15   8      205.89      219.48     13.89 o
   1  15   8       42.29       30.85      9.44 o
   2  15   8       82.57      104.45     11.58 o
   3  15   8        5.44        9.15      8.52 o
  -2  16   8      168.85      198.04     21.37 o
  -1  16   8      433.00      414.60     34.77 o
   0  16   8      689.13      689.21     30.24 o
   1  16   8      532.25      536.31     69.40 o
   2  16   8      247.76      225.25     14.14 o
  -8   1   9      879.22      871.79     57.37 o
  -7   1   9      478.03      482.60     19.40 o
  -6   1   9     2312.03     2356.97     61.28 o
  -5   1   9     2770.17     2957.94     75.41 o
  -4   1   9     1150.17     1173.38     30.39 o
  -3   1   9    10498.68    11655.83    288.18 o
  -2   1   9     7149.40     7536.69    148.14 o
  -1   1   9     3134.62     3133.71     61.96 o
   0   1   9     9034.11     8394.18    177.10 o
   1   1   9     3542.74     3419.36     59.89 o
   2   1   9     2017.19     1943.33     40.47 o
   3   1   9     3774.22     3782.65     98.96 o
   4   1   9       78.34       83.99      9.26 o
   5   1   9     1183.73     1288.17     37.96 o
   6   1   9      270.26      254.37     11.36 o
   7   1   9      456.87      490.85     22.62 o
   8   1   9       57.88       40.17     18.14 o
  -8   2   9      124.66      110.14     12.31 o
  -7   2   9        0.64      -16.12     47.43 o
  -6   2   9      304.65      273.59     11.48 o
  -5   2   9       68.74       63.57     14.04 o
  -4   2   9      499.27      506.28     15.63 o
  -3   2   9      476.55      476.06     14.40 o
  -2   2   9       13.48        3.27      3.12 o
  -1   2   9       74.42       57.61      4.51 o
   0   2   9      264.28      238.57     11.58 o
   1   2   9     1405.14     1350.79     25.33 o
   2   2   9        2.68       -2.07      6.86 o
   3   2   9       37.20       13.67      9.51 o
   4   2   9        2.36       13.92     16.73 o
   5   2   9       19.82       32.48      7.76 o
   6   2   9      127.67      144.41     11.08 o
   7   2   9      157.70      161.17     12.72 o
   8   2   9        0.49       15.63     12.46 o
  -8   3   9      511.58      512.31     23.07 o
  -7   3   9      668.11      607.88     23.80 o
  -6   3   9     2420.96     2602.25    106.28 o
  -5   3   9     2294.41     2583.39     67.76 o
  -4   3   9     4720.80     5046.19    270.49 o
  -3   3   9     6779.52     7142.95    183.78 o
  -2   3   9     5056.40     5168.43    150.24 o
  -1   3   9      514.28      469.83     10.43 o
   0   3   9     2851.69     2856.32     51.78 o
   1   3   9      700.28      631.90     15.19 o
   2   3   9      410.03      407.79     10.59 o
   3   3   9     1798.39     1961.62     54.61 o
   4   3   9      148.94      150.27     16.72 o
   5   3   9       39.28       41.99      7.03 o
   6   3   9        1.87        4.09      8.01 o
   7   3   9      144.31      141.28     12.75 o
  -8   4   9        1.15       12.98     23.68 o
  -7   4   9       26.28       16.63     10.38 o
  -6   4   9       32.61       26.31     11.13 o
  -5   4   9      161.34      152.28      9.66 o
  -4   4   9      354.72      358.96     13.83 o
  -3   4   9      247.21      250.20      8.84 o
  -2   4   9      790.52      790.19     25.84 o
  -1   4   9      477.25      459.54     34.89 o
   0   4   9        6.63       -1.23      3.03 o
   1   4   9      403.32      396.11      7.93 o
   2   4   9       68.14       66.20      2.87 o
   3   4   9      676.62      699.47     23.33 o
   4   4   9      690.30      685.47     21.07 o
   5   4   9      263.73      261.95     12.57 o
   6   4   9       26.50       44.15      7.77 o
   7   4   9      422.37      443.05     21.21 o
  -8   5   9      257.46      242.68     15.35 o
  -7   5   9        1.92        3.15      8.08 o
  -6   5   9      483.61      472.89     41.00 o
  -5   5   9     1988.64     2151.72     56.14 o
  -4   5   9     1789.04     1837.12     42.65 o
  -3   5   9    11129.17    11119.32    380.70 o
  -2   5   9     9333.24     9713.25    535.04 o
  -1   5   9     8900.06     9095.32    681.33 o
   0   5   9     4888.41     4588.82     96.34 o
   1   5   9     1586.07     1537.87     31.19 o
   2   5   9      240.68      229.13      6.90 o
   3   5   9      879.93      825.32     20.90 o
   4   5   9        0.17        6.80      6.89 o
   5   5   9       17.53       25.09      7.28 o
   6   5   9        0.90       -5.08     16.89 o
   7   5   9      718.80      798.04     34.31 o
  -7   6   9      138.73      137.82     13.58 o
  -6   6   9       46.58       47.42      7.39 o
  -5   6   9       55.66       65.34      6.98 o
  -4   6   9        4.36        2.45      4.34 o
  -3   6   9       97.01       99.23     12.89 o
  -2   6   9     1181.96     1129.68     34.39 o
  -1   6   9      130.20      139.21      8.89 o
   0   6   9        0.40        1.92      3.45 o
   1   6   9     1160.25     1125.78     34.68 o
   2   6   9      683.13      661.30     29.73 o
   3   6   9      315.09      319.71     11.54 o
   4   6   9      123.32      126.94      6.11 o
   5   6   9      137.30      141.79      9.71 o
   6   6   9       61.49       73.76      8.91 o
   7   6   9       56.16       28.09     21.86 o
  -7   7   9      333.04      339.04     18.05 o
  -6   7   9     1770.11     1885.14     55.25 o
  -5   7   9     2256.01     2438.44     87.59 o
  -4   7   9     1712.96     1776.75     51.97 o
  -3   7   9     3176.90     3363.20    165.10 o
  -2   7   9     2842.26     2725.00     68.47 o
  -1   7   9      581.74      600.97     27.34 o
   0   7   9     7097.00     7268.86    195.71 o
   1   7   9      755.47      742.37     17.82 o
   2   7   9        4.36       10.66      4.08 o
   3   7   9       82.76       90.12      8.77 o
   4   7   9        3.13        0.54      2.78 o
   5   7   9       32.42       55.86     12.00 o
   6   7   9       92.82      107.85     18.53 o
   7   7   9       10.18       11.77     18.55 o
  -7   8   9       18.23        8.45      9.07 o
  -6   8   9       16.01       13.55      7.04 o
  -5   8   9      721.15      737.32     46.25 o
  -4   8   9      129.08      125.07     22.29 o
  -3   8   9       15.43       11.33      7.13 o
  -2   8   9      359.72      351.77     14.50 o
  -1   8   9     1791.72     1974.73     44.53 o
   0   8   9      220.71      206.10     12.93 o
   1   8   9      566.51      530.36     25.39 o
   2   8   9       23.16       28.66      3.97 o
   3   8   9       82.53       76.55      4.27 o
   4   8   9      141.28      130.94      5.96 o
   5   8   9       30.59       46.22      6.60 o
   6   8   9       22.34       18.91      9.29 o
   7   8   9       16.78       24.92     20.32 o
  -7   9   9      373.12      361.23     32.20 o
  -6   9   9     1696.35     1616.32     60.89 o
  -5   9   9     2364.24     2493.23     67.99 o
  -4   9   9      756.76      791.48     26.13 o
  -3   9   9     1108.61     1141.47     36.95 o
  -2   9   9     1013.35     1007.36     25.28 o
  -1   9   9     2909.76     3197.14     87.41 o
   0   9   9     3335.22     3584.09     95.84 o
   1   9   9     2311.07     2317.25     68.87 o
   2   9   9      219.78      207.31      9.47 o
   3   9   9        9.44        9.00      3.71 o
   4   9   9       59.25       63.61     10.09 o
   5   9   9        9.12       24.63     13.72 o
   6   9   9       39.06       74.69     20.91 o
  -6  10   9       25.89       12.68     13.82 o
  -5  10   9      115.29      105.91     16.21 o
  -4  10   9        5.45       27.47     11.17 o
  -3  10   9        1.26        2.99      9.66 o
  -2  10   9      482.13      456.49     21.02 o
  -1  10   9        5.07        2.67      9.60 o
   0  10   9      113.45      115.47      7.43 o
   1  10   9       22.20       33.92      6.88 o
   2  10   9      367.26      356.70     37.00 o
   3  10   9        7.37       23.19     22.10 o
   4  10   9      329.39      329.03     14.26 o
   5  10   9        0.28       -9.49     38.57 o
   6  10   9       17.48       -2.95     27.98 o
  -6  11   9      721.39      619.09     39.88 o
  -5  11   9      766.02      731.83     45.48 o
  -4  11   9      918.02      922.78     45.27 o
  -3  11   9      500.92      505.36     24.71 o
  -2  11   9     1239.15     1291.49     40.33 o
  -1  11   9     2410.53     2659.36     71.13 o
   0  11   9     3189.79     3543.29     97.76 o
   1  11   9     2311.22     2719.01    124.49 o
   2  11   9      361.00      339.28     31.59 o
   3  11   9        7.30       15.74      7.18 o
   4  11   9       50.39       63.71     24.75 o
   5  11   9       68.63       86.98     14.51 o
  -5  12   9       86.77       73.75     16.17 o
  -4  12   9      735.68      736.30     46.13 o
  -3  12   9      150.91      142.30     16.97 o
  -2  12   9      110.62      140.56     33.82 o
  -1  12   9      199.49      198.78     10.05 o
   0  12   9       97.99      104.52      8.63 o
   1  12   9       34.91       50.72      8.09 o
   2  12   9       22.49       18.37      8.14 o
   3  12   9        0.72        4.36      8.74 o
   4  12   9      467.32      432.38     18.25 o
   5  12   9       88.71       88.08     17.85 o
  -5  13   9      889.41      786.02     49.33 o
  -4  13   9      732.24      735.44     45.05 o
  -3  13   9      639.39      639.22     30.01 o
  -2  13   9      440.37      470.96     34.09 o
  -1  13   9      164.20      187.14     17.00 o
   0  13   9      347.32      365.67     16.28 o
   1  13   9      120.61      144.62     32.09 o
   2  13   9      235.44      234.17     12.09 o
   3  13   9       91.55       83.45     10.84 o
   4  13   9       30.64       32.53     19.17 o
  -4  14   9        6.26       19.41     11.66 o
  -3  14   9        0.05        1.10     13.09 o
  -2  14   9      500.34      513.46     29.19 o
  -1  14   9       60.34       73.41     10.39 o
   0  14   9        5.52       13.02     12.88 o
   1  14   9        0.03        0.50     13.20 o
   2  14   9      328.27      329.27     16.26 o
   3  14   9       15.64       20.73     11.30 o
  -3  15   9     1315.56     1410.65     78.70 o
  -2  15   9     1305.23     1340.98     53.71 o
  -1  15   9      797.25      822.72     37.79 o
   0  15   9      151.30      176.97     15.26 o
   1  15   9      159.68      179.34     13.57 o
   2  15   9       92.26       85.31     14.82 o
  -1  16   9        1.72        1.25     10.72 o
   0  16   9        1.38        3.89      9.84 o
  -8   0  10      486.86      554.31     37.22 o
  -7   0  10      630.07      688.72     40.02 o
  -6   0  10      191.29      222.76     15.50 o
  -5   0  10     4017.99     4181.57    158.70 o
  -4   0  10        0.07        4.42      7.43 o
  -3   0  10     1146.66     1187.17     42.92 o
  -2   0  10      142.77      151.68      6.95 o
  -1   0  10     1731.28     1596.20     66.43 o
   0   0  10      341.13      321.15     14.54 o
   1   0  10      442.23      487.51     14.95 o
   2   0  10     5741.83     5450.25    198.27 o
   3   0  10    12919.36    14270.49    548.71 o
   4   0  10     7682.02     8817.69    345.11 o
   5   0  10     4303.87     4770.24    191.80 o
   6   0  10      372.22      370.73     23.00 o
   7   0  10       49.34       59.32     15.09 o
  -8   1  10        1.89       13.73     15.30 o
  -7   1  10        2.36        1.74     17.07 o
  -6   1  10      393.28      404.84     14.89 o
  -5   1  10      402.00      379.97     17.86 o
  -4   1  10        0.63        0.30      1.51 o
  -3   1  10       14.33       -8.26     17.75 o
  -2   1  10      824.83      808.25     20.32 o
  -1   1  10     1139.42     1048.54     21.56 o
   0   1  10     1747.48     1636.92     33.43 o
   1   1  10        4.85        8.00      1.61 o
   2   1  10       61.52       42.29     11.56 o
   3   1  10       34.54       10.36      5.66 o
   4   1  10      198.87      157.59     13.67 o
   5   1  10       23.36        6.59      6.93 o
   6   1  10       14.27        6.76      7.32 o
   7   1  10        0.42        4.18     13.09 o
  -8   2  10      680.45      639.52     27.69 o
  -7   2  10      203.18      216.00     14.64 o
  -6   2  10      388.16      407.15     15.83 o
  -5   2  10      176.34      182.67     12.72 o
  -4   2  10      227.51      218.98      9.76 o
  -3   2  10     1598.14     1576.81     36.78 o
  -2   2  10      970.81     1031.33     25.24 o
  -1   2  10     3505.77     3333.79     68.37 o
   0   2  10     1351.56     1311.05     35.00 o
   1   2  10       11.65       17.12      2.28 o
   2   2  10     5062.06     5097.27    117.51 o
   3   2  10     3428.98     3604.15    188.49 o
   4   2  10     1875.34     1957.21     58.99 o
   5   2  10     2771.62     2895.75     91.47 o
   6   2  10      873.06      958.67     30.28 o
   7   2  10      165.95      183.58     18.64 o
  -8   3  10       17.59       17.92     12.12 o
  -7   3  10      135.51      138.37     12.56 o
  -6   3  10        0.94       -3.13     14.97 o
  -5   3  10       86.96       72.39      8.02 o
  -4   3  10      236.06      210.39     10.23 o
  -3   3  10      189.22      192.47      8.11 o
  -2   3  10      442.08      417.42     19.38 o
  -1   3  10     1618.80     1547.53     37.82 o
   0   3  10        1.73        6.35      2.97 o
   1   3  10      255.60      232.27      6.91 o
   2   3  10     1110.38     1077.31     26.40 o
   3   3  10      953.46      951.71     27.48 o
   4   3  10      189.55      179.58      9.35 o
   5   3  10      708.43      804.84     24.42 o
   6   3  10      262.50      299.64     21.32 o
   7   3  10        4.44       -6.47     17.10 o
  -7   4  10       55.62       67.27     19.54 o
  -6   4  10       28.67       38.65      9.39 o
  -5   4  10     1102.15     1147.89     32.17 o
  -4   4  10      119.89      150.77     30.93 o
  -3   4  10        5.41        8.42      4.39 o
  -2   4  10        0.36       22.23     12.41 o
  -1   4  10     3105.03     3085.00    128.07 o
   0   4  10     4013.52     4039.33     77.89 o
   1   4  10     2173.44     2081.31     41.80 o
   2   4  10     5601.91     5654.30    162.44 o
   3   4  10     2502.96     2565.47     71.83 o
   4   4  10     1051.88     1127.05     32.88 o
   5   4  10     2794.31     2979.91    122.27 o
   6   4  10      614.23      596.82     24.03 o
   7   4  10      543.14      550.33     30.54 o
  -7   5  10       91.97       75.76     11.47 o
  -6   5  10       34.66       17.21      9.18 o
  -5   5  10       15.28        6.33     12.72 o
  -4   5  10       11.38       46.59      8.39 o
  -3   5  10      229.41      239.19     26.54 o
  -2   5  10       20.93       16.11      7.47 o
  -1   5  10      998.60      968.34     19.20 o
   0   5  10        9.93        7.10      2.89 o
   1   5  10        0.20        3.84      2.73 o
   2   5  10      143.98      125.36      4.76 o
   3   5  10      461.98      431.21     18.00 o
   4   5  10      330.01      304.26     11.29 o
   5   5  10      229.49      240.56     11.85 o
   6   5  10        0.40        0.94     10.17 o
   7   5  10       23.91       29.82     10.52 o
  -7   6  10       47.96       43.62     13.47 o
  -6   6  10        2.02       -2.03     11.23 o
  -5   6  10      526.81      615.31     44.88 o
  -4   6  10      247.35      255.98     18.68 o
  -3   6  10      313.66      352.12     12.75 o
  -2   6  10      272.64      252.51     15.88 o
  -1   6  10     1545.47     1421.05     41.62 o
   0   6  10     4580.50     4657.79     93.76 o
   1   6  10     4322.12     4267.33    106.22 o
   2   6  10     5051.78     4801.88    108.35 o
   3   6  10     2094.83     2181.38     48.54 o
   4   6  10      635.55      619.99     20.70 o
   5   6  10     1400.96     1400.90     47.03 o
   6   6  10     1153.07     1288.78     76.84 o
   7   6  10      556.58      531.71     35.04 o
  -7   7  10       31.81       57.10     23.14 o
  -6   7  10        0.62      -15.64     37.49 o
  -5   7  10       43.95       33.84      7.07 o
  -4   7  10      117.22      127.97      8.74 o
  -3   7  10      269.46      296.44     16.18 o
  -2   7  10       96.22       86.95      4.64 o
  -1   7  10      358.77      366.38     22.41 o
   0   7  10      123.02       95.69      4.59 o
   1   7  10      713.57      714.76     26.92 o
   2   7  10      393.35      339.30      9.99 o
   3   7  10        0.82        2.54      3.58 o
   4   7  10       11.47       14.47      3.59 o
   5   7  10        0.10        6.67     11.80 o
   6   7  10      221.09      186.81     13.05 o
  -7   8  10      274.59      216.00     15.82 o
  -6   8  10        8.92        6.62      8.63 o
  -5   8  10       24.53       26.82      6.48 o
  -4   8  10      296.67      243.95     11.58 o
  -3   8  10      257.10      220.19      9.47 o
  -2   8  10        0.51        6.27      6.32 o
  -1   8  10      696.34      717.20     25.34 o
   0   8  10     2141.77     2216.84     44.39 o
   1   8  10     1921.82     1930.63     89.26 o
   2   8  10     1819.54     1745.69     70.70 o
   3   8  10      514.88      477.96     23.55 o
   4   8  10      228.62      243.64     11.26 o
   5   8  10      768.59      729.22     25.82 o
   6   8  10     1131.46     1188.47     67.47 o
  -6   9  10       88.11       80.85     15.55 o
  -5   9  10      299.78      302.66     32.96 o
  -4   9  10      312.19      301.70     14.95 o
  -3   9  10      118.14      138.38     10.63 o
  -2   9  10      223.64      215.62     12.31 o
  -1   9  10       56.24       49.69      6.91 o
   0   9  10      602.34      596.64     18.62 o
   1   9  10        2.72      -13.31     23.24 o
   2   9  10      201.20      182.12      6.61 o
   3   9  10        0.05       -7.28     24.29 o
   4   9  10      203.98      207.27     16.61 o
   5   9  10       33.56       33.30     12.52 o
   6   9  10        1.79      -15.42     62.19 o
  -6  10  10      127.20      124.46     21.02 o
  -5  10  10      136.15      143.39     20.49 o
  -4  10  10        0.08       15.79     11.91 o
  -3  10  10       11.76      -10.10     48.69 o
  -2  10  10       10.79       25.70      9.83 o
  -1  10  10       99.35      117.06     10.40 o
   0  10  10      834.19      851.03     39.31 o
   1  10  10     1199.47     1324.50     39.89 o
   2  10  10     2148.03     2089.37     71.46 o
   3  10  10     2009.15     2059.49     99.36 o
   4  10  10     1273.99     1381.99     60.62 o
   5  10  10     1595.38     1751.66     93.63 o
  -5  11  10        9.74       16.73     14.21 o
  -4  11  10      432.23      448.54     29.79 o
  -3  11  10       72.21       77.93     13.23 o
  -2  11  10      189.10      189.52     11.07 o
  -1  11  10      150.06      143.04      9.82 o
   0  11  10       15.39        3.94      6.95 o
   1  11  10      107.19      136.61     11.46 o
   2  11  10      403.83      346.46     21.53 o
   3  11  10       38.55       24.84     12.35 o
   4  11  10        2.87       25.50     13.47 o
   5  11  10        0.86       12.75     14.13 o
  -5  12  10       13.33       17.12     15.73 o
  -4  12  10       34.93       61.40     19.86 o
  -3  12  10       78.58       74.74     16.61 o
  -2  12  10       94.70      110.82     10.68 o
  -1  12  10      350.41      318.56     14.14 o
   0  12  10      344.88      344.06     16.25 o
   1  12  10      375.90      388.39     15.27 o
   2  12  10      890.15      878.87     65.86 o
   4  12  10      555.55      486.00     37.41 o
  -4  13  10       32.19       31.55     13.48 o
  -3  13  10       26.26        1.38      8.51 o
  -2  13  10      185.29      220.02     14.36 o
  -1  13  10      142.85      152.19     11.85 o
   0  13  10      124.05      137.54     10.87 o
   1  13  10       97.48      127.82     14.94 o
   2  13  10       94.12       82.55     11.07 o
   3  13  10      106.63      120.18     14.74 o
   4  13  10       66.93      110.40     22.41 o
  -3  14  10       44.25       37.34     10.35 o
  -2  14  10      232.00      240.93     15.35 o
  -1  14  10      233.25      212.84     15.78 o
   0  14  10      386.10      386.56     20.59 o
   1  14  10      468.27      511.24     27.56 o
   2  14  10      107.72      102.86     24.68 o
   3  14  10      452.71      429.48     33.55 o
  -2  15  10        6.89       -0.03      0.92 o
  -1  15  10        8.13       -1.56     16.63 o
   0  15  10       14.73       16.21     12.34 o
   1  15  10        7.87        9.36     10.28 o
   2  15  10       27.16       40.76     11.20 o
  -7   1  11        0.52        0.47      9.89 o
  -6   1  11     1189.32     1217.46     34.50 o
  -5   1  11     3028.55     3429.04     87.69 o
  -4   1  11     4569.79     5124.86    125.84 o
  -3   1  11     7571.48     8330.36    209.72 o
  -2   1  11     2356.84     2401.05     66.86 o
  -1   1  11      947.97      910.69     24.94 o
   0   1  11     5450.96     5054.03    114.86 o
   1   1  11     4347.64     4119.23    125.23 o
   2   1  11     3121.02     3138.12    112.19 o
   3   1  11     1991.47     1900.92     52.60 o
   4   1  11        1.93       13.73      5.99 o
   5   1  11       69.97       77.94      9.04 o
   6   1  11        8.36        8.67      7.66 o
   7   1  11      100.54      103.92     12.43 o
  -7   2  11       41.35       46.57     10.01 o
  -6   2  11      216.35      232.21     14.37 o
  -5   2  11       54.68       58.37     10.07 o
  -4   2  11      318.35      324.78     21.40 o
  -3   2  11     1180.48     1253.98     36.75 o
  -2   2  11     1016.43     1009.72     48.99 o
  -1   2  11      114.21      105.41      5.21 o
   0   2  11      470.57      403.21     12.03 o
   1   2  11      441.46      446.63     10.64 o
   2   2  11      686.52      648.84     19.58 o
   3   2  11       19.95       19.30      5.37 o
   4   2  11        0.00       -9.60     21.75 o
   5   2  11        0.45       -5.30     13.76 o
   6   2  11        6.00       15.28      9.67 o
   7   2  11        6.48       15.86     11.33 o
  -7   3  11      281.04      289.87     30.91 o
  -6   3  11     2108.01     2180.72     68.01 o
  -5   3  11     2254.68     2476.95    137.14 o
  -4   3  11     1774.24     1966.89     94.55 o
  -3   3  11     5363.55     5815.33    251.30 o
  -2   3  11     2103.33     2175.75     99.01 o
  -1   3  11     1490.84     1436.74     67.88 o
   0   3  11     4426.09     4405.68     89.35 o
   1   3  11      819.53      776.73     15.46 o
   2   3  11      501.18      477.04     13.25 o
   3   3  11     1587.20     1648.43     44.00 o
   4   3  11        5.69       10.87      6.08 o
   5   3  11       10.61       -2.76     11.24 o
   6   3  11      194.50      203.21     15.84 o
   7   3  11       37.03       35.92     13.98 o
  -7   4  11        7.77       15.36     18.10 o
  -6   4  11      291.62      264.56     16.47 o
  -5   4  11      592.34      623.52     37.77 o
  -4   4  11       16.57       12.36      7.00 o
  -3   4  11      153.52      144.86      8.21 o
  -2   4  11       17.66       18.46      5.04 o
  -1   4  11      116.14      101.30      8.54 o
   0   4  11      433.08      409.24     10.21 o
   1   4  11      788.27      712.96     19.98 o
   2   4  11     1357.66     1350.01     37.89 o
   3   4  11      215.32      232.66     23.21 o
   4   4  11      122.55      135.01     13.44 o
   5   4  11       27.86       20.56      7.22 o
   6   4  11       90.75      105.27     12.80 o
   7   4  11        4.95        7.03     12.11 o
  -7   5  11      205.53      239.23     17.57 o
  -6   5  11      694.96      675.25     25.90 o
  -5   5  11      398.74      340.59     14.46 o
  -4   5  11      170.22      153.23      8.00 o
  -3   5  11     4235.81     4717.38    226.75 o
  -2   5  11     5199.94     5291.23    336.17 o
  -1   5  11     5328.63     5885.07    362.41 o
   0   5  11    12038.18    13139.83    509.97 o
   1   5  11     3285.04     3308.31     81.73 o
   2   5  11      661.64      660.89     14.88 o
   3   5  11      357.78      290.20     16.74 o
   4   5  11        5.45       10.27      7.83 o
   5   5  11        7.81       10.19      6.97 o
   6   5  11        7.79       16.78     11.12 o
   7   5  11       64.05       59.16     12.87 o
  -7   6  11       34.07       31.27     26.28 o
  -6   6  11       92.27       82.77     11.37 o
  -5   6  11       62.01       60.56      9.26 o
  -4   6  11      489.91      503.35     32.21 o
  -3   6  11      453.60      460.05     33.91 o
  -2   6  11      181.98      154.27     18.80 o
  -1   6  11      448.99      435.08     17.22 o
   0   6  11      105.02       89.85      4.89 o
   1   6  11      118.53      117.38      4.02 o
   2   6  11        1.35        1.33      3.33 o
   3   6  11       11.50        5.28      4.24 o
   4   6  11      368.84      369.08     13.58 o
   5   6  11       83.12       86.30     11.45 o
   6   6  11       80.42       92.22      9.56 o
  -7   7  11      574.72      499.42     22.55 o
  -6   7  11     1088.40     1077.03     39.09 o
  -5   7  11      563.64      528.36     31.42 o
  -4   7  11      770.21      770.73     25.87 o
  -3   7  11     1445.77     1436.78     42.78 o
  -2   7  11     3061.12     3182.51    146.94 o
  -1   7  11     4403.51     4844.18    306.72 o
   0   7  11     1686.64     1658.10     42.25 o
   1   7  11      472.68      462.49     22.78 o
   2   7  11       98.62       86.61      4.33 o
   3   7  11      631.83      660.63     19.07 o
   4   7  11      145.15      157.90      9.79 o
   5   7  11       44.12       53.27      9.11 o
   6   7  11       15.19       26.16      9.38 o
  -6   8  11       57.38       62.80     10.32 o
  -5   8  11        2.20       10.15      9.94 o
  -4   8  11        0.06        8.74      9.14 o
  -3   8  11      101.26       81.20     11.10 o
  -2   8  11      161.11      182.38     17.39 o
  -1   8  11      110.04       88.72      5.96 o
   0   8  11       10.30       12.21      2.13 o
   1   8  11        0.00        4.73      3.27 o
   2   8  11      826.42      932.80     21.95 o
   3   8  11        2.07        0.85      8.55 o
   4   8  11      126.55      107.80      9.71 o
   5   8  11       10.72       12.28     19.31 o
   6   8  11       86.97       80.67     17.43 o
  -6   9  11      739.68      695.06     41.75 o
  -5   9  11      974.94      954.57     53.83 o
  -4   9  11      769.61      808.64     34.63 o
  -3   9  11     2464.35     2531.98    104.72 o
  -2   9  11     2266.71     2582.36     93.69 o
  -1   9  11     1141.14     1212.99     34.86 o
   0   9  11     1660.66     1729.24     49.24 o
   1   9  11      341.94      326.10     18.20 o
   2   9  11      314.00      326.58     14.12 o
   3   9  11      669.33      608.05     33.34 o
   4   9  11      364.20      413.29     26.24 o
   5   9  11       62.66       70.95     20.39 o
  -5  10  11       10.18       -1.60     17.45 o
  -4  10  11        6.27       -1.13     14.49 o
  -3  10  11       69.37       76.07     12.40 o
  -2  10  11      387.39      394.65     23.73 o
  -1  10  11        3.13       -0.42      8.41 o
   0  10  11       23.13       16.74      7.47 o
   1  10  11        0.03       -1.69      6.59 o
   2  10  11       22.28       19.83      6.30 o
   3  10  11        3.39        7.17     11.00 o
   4  10  11       35.45       26.30     18.22 o
   5  10  11       13.24        6.97     16.83 o
  -5  11  11      557.32      499.20     36.20 o
  -4  11  11      672.65      706.37     43.62 o
  -3  11  11     1716.44     1741.86     79.70 o
  -2  11  11     1583.16     1706.94     68.82 o
  -1  11  11     1189.93     1374.74     41.19 o
   0  11  11     1339.53     1326.14     41.27 o
   1  11  11      412.37      441.86     42.10 o
   2  11  11      483.64      470.88     18.27 o
   3  11  11      727.75      708.25     48.33 o
   4  11  11      138.42      163.63     17.46 o
   5  11  11        0.41       -0.66     13.23 o
  -4  12  11      134.35      165.09     20.00 o
  -3  12  11      143.49      135.02     18.54 o
  -2  12  11       13.75        6.40      8.60 o
  -1  12  11      538.96      588.78     28.55 o
   0  12  11        4.73        6.30      6.63 o
   1  12  11      266.98      301.83     15.49 o
   2  12  11       53.45       58.83      7.73 o
   3  12  11      362.46      360.17     27.41 o
   4  12  11      125.01      105.12     20.10 o
  -4  13  11      671.05      673.48     38.07 o
  -3  13  11      611.52      550.46     26.19 o
  -2  13  11      698.64      732.20     31.25 o
  -1  13  11      435.36      444.87     21.75 o
   0  13  11      102.40       95.07     10.61 o
   1  13  11      179.13      186.02     13.52 o
   2  13  11       75.79       88.05     23.23 o
   3  13  11      108.32       56.88     17.83 o
  -3  14  11       14.31       24.36     10.91 o
  -2  14  11       36.59       22.16     11.28 o
  -1  14  11       11.72       34.10     10.01 o
   0  14  11       45.93       51.12     14.58 o
   1  14  11       90.65      100.98     15.37 o
   2  14  11        7.24        0.46     11.25 o
   0  15  11      655.96      625.38     28.98 o
  -7   0  12      247.57      240.43     24.76 o
  -6   0  12     1596.04     1650.55     68.81 o
  -5   0  12     1142.54     1193.79     48.28 o
  -4   0  12      396.94      398.43     21.55 o
  -3   0  12        0.72       14.52      7.02 o
  -2   0  12      820.59      829.82     36.84 o
  -1   0  12      965.27      941.22     41.11 o
   0   0  12      698.20      618.82     26.96 o
   1   0  12      841.34      886.25     25.38 o
   2   0  12     7266.95     7534.48    298.88 o
   3   0  12     1515.44     1609.33     64.93 o
   4   0  12     1002.87     1180.29     49.29 o
   5   0  12     1560.76     1597.18     62.25 o
   6   0  12     1211.85     1388.50     78.06 o
   7   0  12      758.77      727.66     48.46 o
  -7   1  12       10.28        7.56      9.24 o
  -6   1  12        0.32       -9.80     33.40 o
  -5   1  12       60.58       51.73      8.20 o
  -4   1  12      201.96      198.23      9.86 o
  -3   1  12      242.13      231.90      9.92 o
  -2   1  12      260.50      239.62      9.36 o
  -1   1  12      334.96      319.52     13.26 o
   0   1  12      337.73      292.64     13.50 o
   1   1  12      442.26      409.86     12.67 o
   2   1  12      145.67      132.65      7.40 o
   3   1  12        0.02      -14.94     24.26 o
   4   1  12        3.75       12.54     13.26 o
   5   1  12        5.11      -12.25     24.80 o
   6   1  12       65.55       68.98     11.50 o
   7   1  12        8.58       -5.22     24.71 o
  -7   2  12      341.58      348.28     21.07 o
  -6   2  12      209.50      196.34     11.81 o
  -5   2  12     1293.97     1384.89     40.64 o
  -4   2  12      182.95      191.95     10.80 o
  -3   2  12      139.28      143.81      9.93 o
  -2   2  12      255.06      242.73     10.34 o
  -1   2  12      752.91      692.78     35.57 o
   0   2  12      679.83      643.74     27.93 o
   1   2  12      918.11      870.15     20.26 o
   2   2  12     2516.10     2563.54     74.46 o
   3   2  12     1366.17     1419.13     41.97 o
   4   2  12      294.55      271.47     11.11 o
   5   2  12     1513.74     1617.25     55.60 o
   6   2  12      286.89      277.95     16.57 o
   7   2  12      585.33      596.63     24.14 o
  -7   3  12      257.42      239.75     21.97 o
  -6   3  12       30.93       13.64      9.27 o
  -5   3  12        6.45       -9.09     23.30 o
  -4   3  12       48.97       33.91      6.55 o
  -3   3  12        8.39        5.97     10.82 o
  -2   3  12        6.77       12.32      5.71 o
  -1   3  12       10.52       15.84      4.67 o
   0   3  12      125.56      131.84      4.60 o
   1   3  12        4.13        8.35      2.65 o
   2   3  12       13.87        0.93      5.67 o
   3   3  12        6.54       -0.67     11.33 o
   4   3  12      151.20      155.91      9.88 o
   5   3  12      118.91      118.32      9.23 o
   6   3  12       84.54      108.89     39.00 o
   7   3  12       16.98       30.18     10.81 o
  -7   4  12      257.20      206.09     15.02 o
  -6   4  12      122.17      112.83     10.72 o
  -5   4  12      293.27      338.18     15.07 o
  -4   4  12        7.99       12.97      6.76 o
  -3   4  12        0.09        0.69      8.16 o
  -2   4  12      707.47      676.59     37.02 o
  -1   4  12      378.29      334.48     21.01 o
   0   4  12      531.98      497.37     11.63 o
   1   4  12      797.44      785.02     16.30 o
   2   4  12     3888.09     3954.04    108.49 o
   3   4  12     2308.59     2388.59     94.77 o
   4   4  12     1075.13     1185.75     66.96 o
   5   4  12      949.25      987.14     58.46 o
   6   4  12      728.04      774.59     33.42 o
  -7   5  12      125.38      140.61     39.99 o
  -6   5  12       37.03       40.15     12.21 o
  -5   5  12        0.06        1.16      8.98 o
  -4   5  12       46.21       44.54      8.60 o
  -3   5  12        7.13       -1.18     10.68 o
  -2   5  12      369.04      352.05     18.06 o
  -1   5  12       21.61        7.87      3.49 o
   0   5  12      341.30      300.31      8.64 o
   1   5  12       90.35       85.69      3.60 o
   2   5  12       84.08       74.88      3.97 o
   3   5  12      118.10      104.08      8.69 o
   4   5  12      100.06       97.30     10.22 o
   5   5  12       17.29       10.07      8.66 o
   6   5  12       90.78      104.00     11.06 o
  -6   6  12       56.88       31.36     11.66 o
  -5   6  12      146.68      166.26     14.71 o
  -4   6  12       80.57      104.70     10.29 o
  -3   6  12      159.11      199.70     15.39 o
  -2   6  12      336.74      329.40     34.35 o
  -1   6  12      129.24      105.54      4.95 o
   0   6  12      469.87      432.60     29.86 o
   1   6  12      607.74      655.01     14.04 o
   2   6  12     2862.62     2753.92    138.21 o
   3   6  12     1746.55     1904.10     55.32 o
   4   6  12     1469.75     1574.81     45.49 o
   5   6  12     1880.60     1889.08     72.69 o
   6   6  12      389.12      348.66     18.99 o
  -6   7  12      216.00      215.35     13.73 o
  -5   7  12       60.52       55.45      8.31 o
  -4   7  12      125.12      105.27      8.11 o
  -3   7  12       32.59       25.81      6.08 o
  -2   7  12      622.06      603.32     20.43 o
  -1   7  12      348.50      370.24     12.47 o
   0   7  12       99.73      111.88      6.81 o
   1   7  12       43.56       33.82      3.58 o
   2   7  12       74.19       73.60      4.91 o
   3   7  12       50.46       57.24      8.20 o
   4   7  12      267.18      285.55     19.41 o
   5   7  12       20.64       24.26     11.20 o
   6   7  12       75.54       88.42     26.91 o
  -6   8  12       50.12       51.87     15.08 o
  -5   8  12      265.94      269.39     30.53 o
  -4   8  12        9.70       15.77     21.11 o
  -3   8  12        3.98        9.49      7.04 o
  -2   8  12      430.45      440.99     32.38 o
  -1   8  12     1407.75     1421.01     47.42 o
   0   8  12      718.01      761.88     20.64 o
   1   8  12       87.77       74.30      4.49 o
   2   8  12      206.04      198.11     12.60 o
   3   8  12      327.02      314.55     20.15 o
   4   8  12      757.48      748.90     39.13 o
   5   8  12     1523.07     1564.41     83.81 o
  -5   9  12      107.84      105.10     21.87 o
  -4   9  12      184.54      164.02     23.15 o
  -3   9  12      107.15       63.14     18.47 o
  -2   9  12       18.85       -1.83     22.74 o
  -1   9  12        3.07       -5.21     16.46 o
   0   9  12      545.01      587.45     21.23 o
   1   9  12       35.99       46.74      9.06 o
   2   9  12        0.20       -0.58      8.59 o
   3   9  12       53.05       34.66     12.89 o
   4   9  12      278.61      300.99     23.04 o
   5   9  12       12.79        5.40     11.69 o
  -5  10  12      490.20      427.78     31.90 o
  -4  10  12      556.13      583.71     39.14 o
  -3  10  12      111.89      127.90     14.99 o
  -2  10  12       24.65       14.38     11.65 o
  -1  10  12      787.57      797.32     27.60 o
   0  10  12      666.24      671.13     23.35 o
   1  10  12      242.81      262.27     12.81 o
   2  10  12      441.11      391.36     16.93 o
   3  10  12      479.57      458.35     30.13 o
   4  10  12      973.84      954.78     55.02 o
   5  10  12      893.79      750.73     47.16 o
  -5  11  12       21.26       25.99     14.88 o
  -4  11  12       36.04       31.55     14.57 o
  -3  11  12      247.67      279.85     24.13 o
  -2  11  12      128.19      144.63     12.83 o
  -1  11  12      224.15      254.70     14.68 o
   0  11  12      136.79      135.33      9.39 o
   1  11  12      613.11      608.00     34.28 o
   2  11  12       56.48       50.18      7.66 o
   3  11  12       76.78       77.42     15.55 o
   4  11  12        4.70        4.66     14.43 o
  -4  12  12       62.11       26.69     16.77 o
  -3  12  12        2.34        3.61     12.19 o
  -2  12  12      180.00      205.55     13.91 o
  -1  12  12      172.44      168.77     12.02 o
   0  12  12      443.22      440.13     20.53 o
   1  12  12      269.46      269.48     19.27 o
   2  12  12       95.32       84.80     10.67 o
   3  12  12      383.81      379.88     30.78 o
  -3  13  12       95.61      109.58     12.39 o
  -2  13  12       61.40       58.91     13.14 o
  -1  13  12       77.84       76.46     10.26 o
   0  13  12       93.62      104.31     12.66 o
   1  13  12      324.14      337.00     18.79 o
   2  13  12       80.28       78.10     13.42 o
  -1  14  12       40.27       38.70      9.55 o
   0  14  12      119.92      138.11     11.87 o
   1  14  12      191.00      191.88     18.69 o
  -7   1  13       57.81       65.13     13.22 o
  -6   1  13      632.77      594.46     25.79 o
  -5   1  13      400.99      422.22     36.72 o
  -4   1  13      443.59      434.47     16.86 o
  -3   1  13     3426.15     3578.83    105.08 o
  -2   1  13     3107.35     3236.65    102.47 o
  -1   1  13     4875.17     5001.99    147.80 o
   0   1  13     8829.40     8772.64    264.96 o
   1   1  13      877.74      836.26     20.27 o
   2   1  13      339.78      323.22     12.18 o
   3   1  13      672.19      625.15     19.96 o
   4   1  13       57.15       56.08     10.61 o
   5   1  13      416.57      452.42     22.50 o
   6   1  13      308.63      301.96     18.06 o
  -7   2  13        9.56       14.61     10.91 o
  -6   2  13       11.15       11.72     15.93 o
  -5   2  13        6.00        2.65      9.90 o
  -4   2  13       35.49       20.52      7.86 o
  -3   2  13        0.70       -3.24      7.45 o
  -2   2  13       29.74       27.20      6.72 o
  -1   2  13      382.74      361.56     29.15 o
   0   2  13      170.78      151.70     18.61 o
   1   2  13       65.83       60.54      3.41 o
   2   2  13      179.96      167.52      8.96 o
   3   2  13      533.35      527.86     20.49 o
   4   2  13      496.66      513.00     18.06 o
   5   2  13       68.07       54.45     10.02 o
   6   2  13        0.78       12.94     12.52 o
  -7   3  13      136.16      127.55     14.47 o
  -6   3  13     1886.18     1906.53     65.91 o
  -5   3  13     1459.37     1553.68     44.70 o
  -4   3  13     1379.61     1445.57     41.50 o
  -3   3  13     2694.51     2768.06    130.02 o
  -2   3  13     1111.79     1166.02     93.60 o
  -1   3  13     1990.28     2010.09     67.32 o
   0   3  13     2276.00     2309.85     81.36 o
   1   3  13     1795.69     1801.42     44.87 o
   2   3  13      367.82      323.45     12.74 o
   3   3  13      535.09      563.26     29.51 o
   4   3  13       61.97       46.51     17.94 o
   5   3  13      161.40      156.69     19.43 o
   6   3  13      158.59      216.68     16.50 o
  -6   4  13       24.53       20.18     14.11 o
  -5   4  13       16.74       13.86      8.98 o
  -4   4  13       29.42       23.19      6.55 o
  -3   4  13      422.95      455.52     21.56 o
  -2   4  13     1049.27     1190.50     71.89 o
  -1   4  13      115.17       78.71      5.24 o
   0   4  13      159.18      136.09      5.74 o
   1   4  13      525.34      494.90     12.34 o
   2   4  13      111.37      114.82     16.27 o
   3   4  13        0.63       15.65      7.18 o
   4   4  13      168.97      159.23     15.28 o
   5   4  13        6.19        3.82     10.10 o
   6   4  13       12.80        5.69     13.03 o
  -6   5  13      415.12      347.76     18.52 o
  -5   5  13      685.89      627.13     22.74 o
  -4   5  13      879.68      897.80     26.23 o
  -3   5  13     1536.80     1501.73     45.64 o
  -2   5  13     1702.45     1708.39     54.47 o
  -1   5  13     1636.70     1640.15    129.08 o
   0   5  13     5456.47     5919.38    164.39 o
   1   5  13     1797.81     1639.64     58.49 o
   2   5  13     2872.33     2817.50    220.75 o
   3   5  13     1958.20     1824.01     56.15 o
   4   5  13      113.26      103.48      9.74 o
   5   5  13        6.95       16.97     15.38 o
   6   5  13       16.17       14.32      9.84 o
  -6   6  13        0.74       14.23     13.50 o
  -5   6  13      116.83       88.50     16.63 o
  -4   6  13      601.30      643.48     52.36 o
  -3   6  13      115.80      119.76     28.24 o
  -2   6  13        8.93       12.55      5.75 o
  -1   6  13        3.88       21.55     20.45 o
   0   6  13       12.70        7.82      3.67 o
   1   6  13        0.07        0.70      6.35 o
   2   6  13      210.82      194.95      6.82 o
   3   6  13       88.70       60.51      6.59 o
   4   6  13      224.43      252.12     11.96 o
   5   6  13       52.19       48.22      9.88 o
   6   6  13        7.90       36.00     17.05 o
  -6   7  13      909.68      778.81     46.96 o
  -5   7  13      818.95      809.87     31.54 o
  -4   7  13      976.17      999.74     38.24 o
  -3   7  13     3320.03     3326.69    103.27 o
  -2   7  13      697.04      695.92     24.09 o
  -1   7  13      470.96      509.30     27.19 o
   0   7  13      816.15      780.27     22.17 o
   1   7  13      942.45     1057.30     26.71 o
   2   7  13     1046.81     1032.40     25.43 o
   3   7  13     1368.27     1395.54     38.49 o
   4   7  13       40.09       48.60     12.32 o
   5   7  13        5.51       26.77     11.82 o
  -5   8  13        9.43       29.00     13.55 o
  -4   8  13      223.92      187.32     18.95 o
  -3   8  13      119.52      115.84     13.65 o
  -2   8  13      262.14      225.06     15.31 o
  -1   8  13       13.84       28.59      9.45 o
   0   8  13       97.54      111.74      8.58 o
   1   8  13       81.92       74.89      8.14 o
   2   8  13       57.40       61.31      5.57 o
   3   8  13        0.02      -10.40     39.50 o
   4   8  13        3.51       19.58     15.55 o
   5   8  13       70.91       44.69     14.64 o
  -5   9  13      265.72      234.57     24.16 o
  -4   9  13      948.78      983.53     54.63 o
  -3   9  13     2225.41     2520.00     94.30 o
  -2   9  13     1955.61     2119.48     86.33 o
  -1   9  13      829.19      878.25     27.50 o
   0   9  13      902.33      899.15     30.52 o
   1   9  13      175.76      171.69      9.79 o
   2   9  13      688.63      652.62     32.57 o
   3   9  13      851.74      826.49     50.04 o
   4   9  13      181.59      193.26     21.12 o
   5   9  13        2.21       35.53     14.99 o
  -5  10  13       36.27       40.53     17.36 o
  -4  10  13       47.94       35.22     14.14 o
  -3  10  13        4.72        1.83     14.42 o
  -2  10  13       12.09       14.38     10.70 o
  -1  10  13      111.47      129.16      9.85 o
   0  10  13       57.72       48.12      9.38 o
   1  10  13      212.66      219.24     11.75 o
   2  10  13       49.01       67.42     13.57 o
   3  10  13        0.03        4.22     13.09 o
   4  10  13        0.02       -7.07     38.69 o
  -4  11  13      338.86      358.49     30.98 o
  -3  11  13      898.94      816.14     51.95 o
  -2  11  13     1791.57     2013.85     69.80 o
  -1  11  13     1370.62     1431.32     58.44 o
   0  11  13      656.60      597.67     34.54 o
   1  11  13      897.69      919.64     67.86 o
   2  11  13      385.59      416.85     29.88 o
   3  11  13      246.77      230.97     21.05 o
  -3  12  13       56.93       60.30     10.79 o
  -2  12  13      125.61      115.13     10.22 o
  -1  12  13      294.31      328.03     19.50 o
   0  12  13       34.64       32.48      9.72 o
   1  12  13       91.45       95.59     10.89 o
   2  12  13       43.07       57.98     14.77 o
   3  12  13       75.77      104.05     17.83 o
  -2  13  13      333.68      328.27     33.70 o
  -1  13  13      353.27      357.39     19.52 o
   0  13  13      396.68      355.10     48.77 o
   1  13  13      240.69      265.46     22.25 o
  -6   0  14        5.57       -0.92     12.33 o
  -5   0  14      402.50      367.52     23.27 o
  -4   0  14      537.09      541.47     27.39 o
  -3   0  14     1942.02     2093.32     81.43 o
  -2   0  14     2023.67     2094.15     87.83 o
  -1   0  14       22.43       16.49     10.61 o
   0   0  14      599.23      601.97     28.92 o
   1   0  14     1179.16     1199.26     65.24 o
   2   0  14     2540.18     2760.02    113.69 o
   3   0  14      440.93      420.02     21.74 o
   4   0  14      390.73      421.44     22.94 o
   5   0  14     1491.39     1531.68     75.32 o
   6   0  14      627.94      671.62     41.01 o
  -6   1  14      146.22      142.59     12.43 o
  -5   1  14        0.05        2.83     10.34 o
  -4   1  14        0.70        7.85      9.97 o
  -3   1  14       61.60       58.39      7.20 o
  -2   1  14       16.47        2.17      6.05 o
  -1   1  14       17.62       13.42      8.67 o
   0   1  14        1.59       -5.31     13.80 o
   1   1  14      357.73      315.25      9.42 o
   2   1  14      333.45      308.62     18.61 o
   3   1  14      123.28      115.36      9.22 o
   4   1  14       28.60       21.52      7.42 o
   5   1  14       83.11       62.39      9.15 o
   6   1  14       28.62       49.63     11.96 o
  -6   2  14      156.13      159.25     13.67 o
  -5   2  14      336.93      334.35     51.78 o
  -4   2  14       19.71       30.03     17.26 o
  -3   2  14      198.39      215.19     10.66 o
  -2   2  14      436.28      420.99     14.68 o
  -1   2  14      590.71      549.95     20.01 o
   0   2  14      712.32      727.26     20.23 o
   1   2  14      766.80      804.07     20.99 o
   2   2  14     1212.23     1152.73     62.52 o
   3   2  14      162.80      183.73     15.48 o
   4   2  14      124.39      131.31     27.17 o
   5   2  14      707.03      717.24     34.10 o
   6   2  14      502.62      518.53     42.41 o
  -6   3  14        0.30       -9.59     33.05 o
  -5   3  14      286.42      295.31     16.86 o
  -4   3  14      774.58      789.29     25.52 o
  -3   3  14        1.38      -13.89     33.55 o
  -2   3  14       21.83       24.39      7.19 o
  -1   3  14      501.21      465.70     16.66 o
   0   3  14      472.10      474.37     26.88 o
   1   3  14        4.75        6.92      7.74 o
   2   3  14      291.49      271.95     15.88 o
   3   3  14       72.90       63.33      9.75 o
   4   3  14        9.09        3.38      9.64 o
   5   3  14        2.32      -14.87     30.99 o
   6   3  14       20.95       28.37     17.38 o
  -6   4  14      582.92      559.79     31.75 o
  -5   4  14      492.77      542.89     24.11 o
  -4   4  14      124.84      158.43     13.28 o
  -3   4  14       12.57       17.15      6.73 o
  -2   4  14        3.97       -0.42      8.36 o
  -1   4  14      183.15      172.92     14.93 o
   0   4  14       14.82       28.51      6.49 o
   1   4  14       43.14       55.42      7.16 o
   2   4  14     1115.57     1130.69     34.63 o
   3   4  14      389.71      370.24     15.99 o
   4   4  14      884.71      952.21     69.29 o
   5   4  14     1500.89     1562.11     86.01 o
  -6   5  14        9.32       24.79     11.33 o
  -5   5  14       67.77       74.07     10.55 o
  -4   5  14      141.87      147.71     11.13 o
  -3   5  14      106.50       74.85      8.70 o
  -2   5  14        0.05        2.53      5.07 o
  -1   5  14      133.89      145.91      8.48 o
   0   5  14      153.06      152.23      9.54 o
   1   5  14      155.33      141.77      6.11 o
   2   5  14       93.59      101.11      8.60 o
   3   5  14        0.26       -9.24     19.56 o
   4   5  14       28.45       10.70      9.02 o
   5   5  14       46.71       72.74     10.03 o
  -6   6  14      499.52      536.13     32.16 o
  -5   6  14      974.52      959.66     38.34 o
  -4   6  14       48.20       52.75      7.53 o
  -3   6  14       12.89        8.38      5.18 o
  -2   6  14        1.81       -1.94      8.20 o
  -1   6  14      112.71      120.59     17.78 o
   0   6  14        6.85       10.17      5.17 o
   1   6  14        2.46        5.95      4.77 o
   2   6  14      586.41      557.89     60.72 o
   3   6  14     1027.43     1005.52     46.37 o
   4   6  14     1134.66     1114.08     41.98 o
   5   6  14     1051.75     1043.82     60.06 o
  -5   7  14       53.44       57.56     15.30 o
  -4   7  14       24.67       21.59      8.87 o
  -3   7  14       14.56       18.28      6.47 o
  -2   7  14      136.98      123.04      8.17 o
  -1   7  14      202.80      185.69      9.56 o
   0   7  14       30.95       20.30      5.08 o
   1   7  14      464.08      437.41     21.20 o
   2   7  14       80.90       83.41     14.15 o
   3   7  14        6.07        9.09     16.55 o
   4   7  14       12.48      -25.12     63.80 o
   5   7  14       26.38       35.67     21.67 o
  -5   8  14      551.51      474.04     32.33 o
  -4   8  14        4.36        3.69     11.98 o
  -3   8  14       48.82       44.04     15.81 o
  -2   8  14       32.20       54.38     17.99 o
  -1   8  14      397.39      386.65     24.24 o
   0   8  14       55.47       68.39      7.97 o
   1   8  14       43.39       27.06      5.88 o
   2   8  14      417.15      432.31     26.45 o
   3   8  14      506.58      519.03     33.83 o
   4   8  14      259.39      273.79     25.15 o
  -4   9  14       43.10       41.51     14.73 o
  -3   9  14      179.79      236.92     22.79 o
  -2   9  14      148.21      164.90     16.05 o
  -1   9  14       48.65       46.42     10.77 o
   0   9  14        0.90        4.35      6.49 o
   1   9  14        0.95        7.12     11.90 o
   2   9  14       25.55       28.50     13.02 o
   3   9  14      125.69       83.51     15.81 o
   4   9  14        1.18      -26.47     81.10 o
  -4  10  14      499.79      582.92     40.49 o
  -3  10  14      214.04      210.58     22.05 o
  -2  10  14       51.66       67.73     15.17 o
  -1  10  14        8.87       17.46     11.71 o
   0  10  14       29.59       10.68      7.88 o
   1  10  14      114.36      126.60     16.22 o
   2  10  14      773.40      780.74     50.75 o
   3  10  14      587.31      635.25     43.76 o
  -3  11  14        0.46       -7.91     42.44 o
  -2  11  14       17.89       21.78      9.40 o
  -1  11  14      165.74      166.57     11.80 o
   0  11  14        4.54        5.93      9.71 o
   1  11  14      195.71      248.65     22.74 o
   2  11  14       27.56       46.60     21.77 o
   3  11  14        0.19      -19.50     71.55 o
  -2  12  14       27.85       34.68     12.51 o
  -1  12  14        9.39       10.05     10.21 o
   0  12  14       46.45       58.41     11.19 o
   1  12  14      197.31      183.53     19.54 o
   2  12  14      298.46      292.70     29.30 o
  -6   1  15      547.48      568.12     27.19 o
  -5   1  15       57.51       51.39     13.23 o
  -4   1  15      141.01      169.87     10.62 o
  -3   1  15     1121.14     1098.79     35.68 o
  -2   1  15     1644.70     1783.70    119.75 o
  -1   1  15     2894.78     3071.66     88.24 o
   0   1  15     3156.87     3241.09    123.35 o
   1   1  15     1268.60     1236.13     46.33 o
   2   1  15      915.76      854.59     29.21 o
   3   1  15     1260.01     1418.09     59.98 o
   4   1  15      200.70      195.78     11.58 o
   5   1  15      142.43      121.25     11.66 o
  -6   2  15       73.32       61.74     12.34 o
  -5   2  15      143.54      136.54     11.11 o
  -4   2  15       23.68       27.99      9.57 o
  -3   2  15        6.14      -12.50     26.10 o
  -2   2  15        3.10       12.45      6.56 o
  -1   2  15        0.35       -8.09     21.97 o
   0   2  15      185.28      166.31     10.35 o
   1   2  15       47.68       50.27      6.88 o
   2   2  15        7.84        8.93     17.94 o
   3   2  15       29.84       24.11      6.95 o
   4   2  15        9.61       20.01     21.69 o
   5   2  15        0.51        1.28     11.33 o
  -6   3  15      510.28      429.60     20.85 o
  -5   3  15      513.15      515.55     51.63 o
  -4   3  15      707.81      785.85     53.95 o
  -3   3  15     3042.39     3193.99     87.39 o
  -2   3  15     1049.96     1086.66     33.43 o
  -1   3  15     1259.82     1269.08     45.59 o
   0   3  15     2154.42     2126.32     95.35 o
   1   3  15        5.01        3.04      9.59 o
   2   3  15      711.97      653.36     27.91 o
   3   3  15      914.78      920.68     44.96 o
   4   3  15      291.96      310.47     16.86 o
   5   3  15      170.61      165.22     21.69 o
  -5   4  15       17.44        7.15      8.39 o
  -4   4  15        1.77        8.39     10.56 o
  -3   4  15      342.03      373.47     24.58 o
  -2   4  15      496.92      584.68     25.33 o
  -1   4  15        3.74       11.68     19.81 o
   0   4  15       44.42       39.04     10.18 o
   1   4  15        0.84        2.87      7.10 o
   2   4  15       48.60       47.89      7.88 o
   3   4  15        3.70       -0.21      7.48 o
   4   4  15       10.35       26.58      9.33 o
   5   4  15       98.65      108.30     11.27 o
  -5   5  15      132.54      108.87     12.72 o
  -4   5  15      789.73      749.78     30.67 o
  -3   5  15     1772.63     1746.84     55.49 o
  -2   5  15     1085.11     1150.00     94.67 o
  -1   5  15     1270.70     1327.78     54.19 o
   0   5  15     1528.42     1646.10     81.84 o
   1   5  15     1588.38     1515.95     93.90 o
   2   5  15     1223.84     1259.90    130.39 o
   3   5  15     1469.51     1386.98     85.67 o
   4   5  15       62.12       94.70     14.91 o
   5   5  15      217.40      210.00     27.59 o
  -5   6  15        6.89      -11.10     44.96 o
  -4   6  15       38.64       34.06     10.48 o
  -3   6  15       13.42       12.71      8.24 o
  -2   6  15       37.99       45.81      8.29 o
  -1   6  15      576.86      594.03     22.27 o
   0   6  15      113.75      120.52     13.36 o
   1   6  15       17.25       12.95      6.53 o
   2   6  15       19.40       10.29     11.64 o
   3   6  15      458.52      458.54     43.39 o
   4   6  15        0.56        0.45     14.71 o
  -5   7  15      481.81      402.54     32.86 o
  -4   7  15      870.58      810.82     46.81 o
  -3   7  15     1395.21     1386.28     74.50 o
  -2   7  15      659.31      663.58     34.32 o
  -1   7  15      594.93      570.50     29.96 o
   0   7  15     1235.44     1240.07     55.57 o
   1   7  15      475.51      522.87     33.95 o
   2   7  15      548.50      549.35     32.11 o
   3   7  15      253.83      238.99     19.63 o
   4   7  15      182.26      214.10     24.76 o
  -4   8  15        3.67       -7.12     35.81 o
  -3   8  15        4.28        3.46     20.10 o
  -2   8  15       21.19        7.38     12.47 o
  -1   8  15      212.81      251.51     18.61 o
   0   8  15        0.23        3.42     12.39 o
   1   8  15       51.28       53.97     15.81 o
   2   8  15        9.35       21.14     13.24 o
   3   8  15        4.91      -18.58     91.44 o
   4   8  15       16.37       22.13     16.53 o
  -4   9  15      346.10      369.17     30.70 o
  -3   9  15      452.53      389.78     33.10 o
  -2   9  15      451.19      494.62     31.72 o
  -1   9  15      679.79      723.40     29.82 o
   0   9  15     1250.75     1255.96     73.57 o
   1   9  15     1232.73     1333.54     75.80 o
   2   9  15      555.16      615.25     35.41 o
   3   9  15      176.85      169.42     17.27 o
  -3  10  15        1.74       -9.56     53.41 o
  -2  10  15        4.12       -1.35     22.48 o
  -1  10  15        2.35        8.13     16.93 o
   0  10  15        8.39      -21.94     96.15 o
   1  10  15        1.43      -15.34     78.88 o
   2  10  15       33.25       36.94     21.47 o
  -2  11  15      148.77      135.02     20.10 o
  -1  11  15      597.91      652.54     79.08 o
   0  11  15     1493.68     1509.40     89.08 o
   1  11  15      920.41      979.96     58.12 o
  -5   0  16      425.61      401.87     24.33 o
  -4   0  16       63.63       66.18     15.47 o
  -3   0  16      595.92      568.18     29.90 o
  -2   0  16      294.13      330.59     22.05 o
  -1   0  16      157.18      179.33     15.45 o
   0   0  16       26.86       32.75     10.33 o
   1   0  16       36.00       59.75     12.32 o
   2   0  16      360.54      402.83     23.58 o
   3   0  16      490.49      498.09     28.83 o
   4   0  16     1025.08     1178.65     60.50 o
   5   0  16     1202.37     1399.55     70.34 o
  -5   1  16       57.96       71.36     16.95 o
  -4   1  16        9.65       25.93      8.90 o
  -3   1  16       45.01       33.49      8.58 o
  -2   1  16        1.11       21.74      8.41 o
  -1   1  16       67.41       51.48      8.65 o
   0   1  16      179.03      208.53     18.78 o
   1   1  16       21.61       23.87      8.13 o
   2   1  16        3.65       -3.15     13.29 o
   3   1  16        0.64       12.83      7.37 o
   4   1  16        1.94      -24.23     61.26 o
   5   1  16        8.03       32.51     15.17 o
  -5   2  16      402.65      378.21     19.05 o
  -4   2  16      158.03      176.52     13.68 o
  -3   2  16       78.06       96.94     15.94 o
  -2   2  16       28.64       41.71     15.44 o
  -1   2  16      669.27      660.99     24.96 o
   0   2  16       15.84       14.34      8.52 o
   1   2  16        3.22       11.10      8.11 o
   2   2  16      271.83      245.09     15.30 o
   3   2  16       96.51      111.89     16.67 o
   4   2  16      521.32      521.69     23.37 o
   5   2  16      631.30      624.86     32.79 o
  -5   3  16        8.91       12.19      9.17 o
  -4   3  16        0.34      -12.59     38.47 o
  -3   3  16       48.94       38.12     10.28 o
  -2   3  16       37.92       35.45      8.33 o
  -1   3  16       16.92       21.70      7.14 o
   0   3  16        1.01       15.82      9.38 o
   1   3  16        4.10       24.16      8.28 o
   2   3  16      136.51      137.94     11.19 o
   3   3  16      155.42      170.61     20.13 o
   4   3  16        6.97       12.11      9.36 o
  -5   4  16      900.67      807.24     33.55 o
  -4   4  16      144.95      141.52     13.42 o
  -3   4  16      461.28      429.45     18.17 o
  -2   4  16      156.58      152.28     11.71 o
  -1   4  16       84.46       77.83     15.26 o
   0   4  16       68.83       79.43      9.01 o
   1   4  16       32.86       27.90      7.73 o
   2   4  16      299.87      312.13     14.41 o
   3   4  16      125.62      102.59     15.18 o
   4   4  16      194.96      210.08     14.88 o
  -5   5  16       69.15       63.95     12.89 o
  -4   5  16       23.86       23.07      8.12 o
  -3   5  16      131.79      150.00     12.89 o
  -2   5  16       19.88        1.99     13.24 o
  -1   5  16       21.73       27.49     10.36 o
   0   5  16       28.29       34.47      7.81 o
   1   5  16       88.32      100.20      9.46 o
   2   5  16       18.70       31.25     11.55 o
   3   5  16       83.22      109.03     16.85 o
   4   5  16        1.21        6.38     12.99 o
  -4   6  16      245.93      227.19     22.62 o
  -3   6  16      392.55      460.06     32.64 o
  -2   6  16      280.92      281.63     25.40 o
  -1   6  16        1.72       11.68     10.85 o
   0   6  16        5.59       13.73      8.88 o
   1   6  16      143.19      180.54     20.92 o
   2   6  16      532.98      527.63     37.22 o
   3   6  16      141.58      204.78     26.41 o
   4   6  16      112.20      121.45     17.58 o
  -4   7  16       11.37        9.92     16.39 o
  -3   7  16      261.08      343.67     29.61 o
  -2   7  16       16.46       24.92     12.27 o
  -1   7  16       12.12       11.74     13.10 o
   0   7  16      107.66      131.83     16.11 o
   1   7  16      438.91      545.53     34.66 o
   2   7  16      105.70       70.67     21.80 o
   3   7  16        7.18       -5.62     36.65 o
  -3   8  16        3.47        9.44     18.63 o
  -2   8  16       53.51       62.47     17.61 o
  -1   8  16        9.30       15.53     17.52 o
   0   8  16        5.01       28.59     15.92 o
   1   8  16      199.94      233.15     24.96 o
   2   8  16      455.47      470.02     30.92 o
   3   8  16       66.95       78.59     21.46 o
  -3   9  16       10.29       -3.87     33.67 o
  -2   9  16        2.27       -4.79     31.14 o
  -1   9  16       15.08       28.29     14.50 o
   0   9  16       76.47       74.24     21.18 o
   1   9  16       29.72       34.19     21.00 o
   2   9  16        0.97        7.96     13.49 o
  -2  10  16      251.24      235.86     42.20 o
  -1  10  16      301.67      338.88     24.80 o
   0  10  16       21.46       29.01     15.83 o
   1  10  16       46.06       74.20     15.22 o
  -5   1  17      119.93      125.40     15.51 o
  -4   1  17      600.69      597.45     29.91 o
  -3   1  17     1398.84     1369.77     54.10 o
  -2   1  17      229.04      208.02     12.55 o
  -1   1  17      456.51      419.23     17.91 o
   0   1  17      969.30      967.12     36.05 o
   1   1  17      599.26      600.91     23.64 o
   2   1  17     1853.27     1899.71     69.15 o
   3   1  17     1389.53     1408.09     66.61 o
   4   1  17      132.78      132.06     39.46 o
  -4   2  17       83.20       78.14     11.44 o
  -3   2  17      137.56      135.68     13.83 o
  -2   2  17      186.91      173.39     11.96 o
  -1   2  17      229.26      239.02     12.82 o
   0   2  17      110.57      116.64      9.47 o
   1   2  17       86.76       84.03     11.04 o
   2   2  17        7.46        4.19     14.61 o
   3   2  17        5.95       18.18     21.44 o
   4   2  17       23.91       17.88     11.85 o
  -4   3  17      648.37      680.15     30.45 o
  -3   3  17     1182.79     1198.20     80.54 o
  -2   3  17      822.04      860.55     44.28 o
  -1   3  17      668.19      611.91     24.64 o
   0   3  17      739.36      679.07     23.23 o
   1   3  17      393.02      378.38     58.22 o
   2   3  17      621.79      611.41     56.90 o
   3   3  17      480.60      431.28     44.84 o
   4   3  17       53.36       69.51     13.41 o
  -4   4  17        7.88       -8.26     28.49 o
  -3   4  17        1.43        4.30     17.37 o
  -2   4  17       22.99       36.11     11.37 o
  -1   4  17        6.28        2.93     10.88 o
   0   4  17      100.31       98.78      9.50 o
   1   4  17      237.80      218.57     17.36 o
   2   4  17        0.08        6.33      9.56 o
   3   4  17        0.02       -1.12     14.86 o
  -4   5  17       17.84       31.22     22.85 o
  -3   5  17      467.24      397.77     20.23 o
  -2   5  17      592.32      572.27     37.18 o
  -1   5  17     1593.21     1699.23    120.69 o
   0   5  17     1950.25     2123.44     76.26 o
   1   5  17      789.52      799.97     38.43 o
   2   5  17      415.49      371.65     56.25 o
   3   5  17      430.87      456.52     32.52 o
  -3   6  17        9.70        5.53     13.41 o
  -2   6  17       77.50       54.14     14.42 o
  -1   6  17      259.17      302.20     27.42 o
   0   6  17        2.38      -19.76     68.01 o
   1   6  17        1.96       26.67     13.48 o
   2   6  17        5.60        7.02     13.12 o
   3   6  17       35.50       51.72     17.81 o
  -3   7  17      406.85      351.98     27.83 o
  -2   7  17      382.58      391.60     34.68 o
  -1   7  17     1011.51     1035.89     62.31 o
   0   7  17     1262.53     1374.34     67.60 o
   1   7  17      202.11      218.13     20.45 o
   2   7  17      364.95      425.31     32.96 o
  -2   8  17       18.08      -23.97    102.48 o
  -1   8  17       27.93       25.70     15.48 o
   0   8  17        0.19        4.50     18.25 o
   1   8  17       10.12        0.00      0.92 o
   2   8  17      118.12      183.29     20.55 o
  -1   9  17      500.05      513.86     36.26 o
   0   9  17      765.88      760.89     46.35 o
  -4   0  18      129.73      111.73     19.30 o
  -3   0  18      272.94      312.37     27.55 o
  -2   0  18      129.46      123.84     19.68 o
  -1   0  18       27.18       17.29     18.44 o
   0   0  18      644.41      611.52     37.24 o
   1   0  18       86.69       87.19     15.25 o
   2   0  18       83.62       96.38     16.03 o
   3   0  18      171.40      168.66     20.48 o
  -4   1  18       95.68       98.05     13.43 o
  -3   1  18      162.69      164.10     13.12 o
  -2   1  18       60.71       56.57     11.64 o
  -1   1  18        2.09        8.21     14.94 o
   0   1  18       22.73       19.15     12.43 o
   1   1  18       48.24       61.51     10.16 o
   2   1  18       17.53       15.04     10.54 o
   3   1  18        2.10       -6.30     24.66 o
  -4   2  18       86.53       70.29     12.62 o
  -3   2  18       65.21       59.58     12.21 o
  -2   2  18        3.73       10.90     11.76 o
  -1   2  18        0.78        5.39      8.53 o
   0   2  18        8.38       17.81      9.23 o
   1   2  18        0.07        5.19     14.66 o
   2   2  18      211.31      227.37     39.34 o
   3   2  18       39.15       46.81     10.95 o
  -3   3  18       36.59       31.86      8.99 o
  -2   3  18        8.85       14.50      9.10 o
  -1   3  18      124.66      150.57     14.15 o
   0   3  18       29.57       25.08      8.72 o
   1   3  18        0.23        8.48     14.99 o
   2   3  18       80.67       73.03     14.22 o
   3   3  18       26.02       34.08     12.56 o
  -3   4  18      345.91      322.09     18.00 o
  -2   4  18      300.96      296.34     16.54 o
  -1   4  18       21.71       46.95      8.41 o
   0   4  18       52.08       63.97     10.80 o
   1   4  18       20.56       31.36     11.73 o
   2   4  18      205.96      236.20     14.93 o
  -3   5  18        2.62       10.15     14.74 o
  -2   5  18       42.94       73.04     22.65 o
  -1   5  18       26.67        4.83     12.21 o
   0   5  18        0.58        8.02     14.68 o
   1   5  18        0.26       10.97     16.21 o
   2   5  18       19.51       28.91     17.55 o
  -2   6  18      491.99      528.78     37.23 o
  -1   6  18       49.52       70.28     17.39 o
   0   6  18       42.95       64.91     15.47 o
   1   6  18       41.19       43.39     13.67 o
   2   6  18      126.45      157.97     20.05 o
  -1   7  18        1.40       17.76     22.09 o
   0   7  18        5.86       -6.32     39.79 o
   1   7  18       15.21       28.39     15.35 o
  -2   1  19      178.97      179.92     24.37 o
  -1   1  19      521.91      503.50     30.49 o
   0   1  19      816.14      820.80     66.84 o
   1   1  19      457.06      432.49     21.24 o
   2   1  19      562.68      502.20     38.47 o
  -2   2  19       31.77        9.23      9.03 o
  -1   2  19       33.42       28.45     11.86 o
   0   2  19       37.04       33.34      9.53 o
   1   2  19       12.84        1.98     14.45 o
   2   2  19        8.45        8.84     10.61 o
  -2   3  19      199.44      188.15     14.24 o
  -1   3  19      560.45      504.15     29.18 o
   0   3  19      729.18      665.87     78.59 o
   1   3  19      292.71      294.01     24.09 o
  -2   4  19        9.59       23.97     16.54 o
  -1   4  19       14.42       19.59     13.59 o
   0   4  19       56.47       39.21     13.71 o
   1   4  19        0.21       15.79     14.88 o
  -1   5  19      469.82      435.58     30.16 o
   0   5  19      752.58      724.90     50.96 o
 
